# Supplementary material for: Diaqua­bis­(5-carb­oxy-2-propyl-1H-imidazole-4-carboxyl­ato-κ2 N 3,O 4)zinc(II) 3.5-hydrate
Source: Acta Crystallogr Sect E Struct Rep Online. 2010 Aug 18;66(Pt 9):m1094–5. doi: 10.1107/S1600536810031478 (PMC3008058; doi:10.1107/S1600536810031478)
Supplement: Supplementary file 2 [file e-66-m1094-Isup2.hkl]

# 
# h,k,l, Fc-squared, Fo-squared, sigma(Fo-squared) and status flag 
# 
data_I
_shelx_title ' 2 in P-1' 
_shelx_refln_list_code          4 
_shelx_F_calc_maximum      164.20 
_exptl_crystal_F_000       582.00 
_reflns_d_resolution_high  0.8347 
 
loop_ 
 _symmetry_equiv_pos_as_xyz 
 'x, y, z' 
 '-x, -y, -z' 
 
_cell_length_a    10.4780 
_cell_length_b    10.5729 
_cell_length_c    11.3012 
_cell_angle_alpha  81.783 
_cell_angle_beta   83.035 
_cell_angle_gamma  86.852 
 
_shelx_F_squared_multiplier     1.000 
 
loop_ 
 _refln_index_h 
 _refln_index_k 
 _refln_index_l 
 _refln_F_squared_calc 
 _refln_F_squared_meas 
 _refln_F_squared_sigma 
 _refln_observed_status 
   1   0   0     2026.57     2010.10     88.90 o 
   3   0   0    19424.50    16249.94    708.23 o 
   4   0   0    10065.82     9706.80    427.15 o 
   5   0   0       83.30      103.48     11.84 o 
   6   0   0      677.15      654.86     38.41 o 
   7   0   0      708.59      749.22     44.08 o 
   8   0   0      123.78       71.40     13.48 o 
   9   0   0       98.94       85.24     15.80 o 
  10   0   0      360.09      371.95     32.13 o 
  11   0   0        1.16       10.01     10.93 o 
  12   0   0       28.24       33.83     14.51 o 
 -12   1   0       28.11       38.11     16.28 o 
 -11   1   0      168.73      140.44     21.67 o 
 -10   1   0       71.42       91.08     17.79 o 
  -9   1   0        2.90        4.84      8.48 o 
  -8   1   0      612.00      617.96     40.56 o 
  -7   1   0       13.61       19.57      8.15 o 
  -6   1   0        7.76       16.93      6.49 o 
  -5   1   0     1038.59      888.66     47.56 o 
  -4   1   0     2854.55     2663.47    102.61 o 
  -3   1   0     5428.71     5124.44    223.36 o 
  -2   1   0      349.71      351.30     11.59 o 
  -1   1   0      491.69      462.23     15.30 o 
   0   1   0       18.35       18.46      1.86 o 
   1   1   0    17170.68    14332.83    622.30 o 
   2   1   0     4428.17     4701.54    206.62 o 
   3   1   0     8031.13     6690.81    294.22 o 
   4   1   0     4405.58     4513.95    201.93 o 
   5   1   0     6928.66     6512.53    290.24 o 
   6   1   0       75.61      106.28     12.76 o 
   7   1   0      707.75      855.99     48.44 o 
   8   1   0      276.69      284.80     24.28 o 
   9   1   0       11.43        5.01      7.97 o 
  10   1   0        0.11       -7.35      7.35 o 
  11   1   0      102.88      101.55     19.24 o 
  12   1   0        6.22        8.67     12.14 o 
 -12   2   0       34.70       19.62     15.34 o 
 -11   2   0       35.04       30.76     15.42 o 
 -10   2   0      119.13      111.23     19.92 o 
  -9   2   0      207.24      192.62     23.01 o 
  -8   2   0      374.57      383.65     29.98 o 
  -7   2   0      968.05      989.26     55.55 o 
  -6   2   0     1162.99     1084.68     60.04 o 
  -5   2   0     2289.09     2277.38     74.10 o 
  -4   2   0      459.48      563.21     25.42 o 
  -3   2   0     2786.32     2212.57     70.15 o 
  -2   2   0     1252.82     1137.88     37.06 o 
  -1   2   0      488.57      428.72     15.10 o 
   0   2   0      179.90      174.11      8.33 o 
   1   2   0     7588.13     7781.64    339.25 o 
   2   2   0      812.79      737.51     35.23 o 
   3   2   0     1449.30     1235.60     58.11 o 
   4   2   0     1113.91     1034.78     50.73 o 
   5   2   0      600.88      571.78     32.30 o 
   6   2   0      126.99      104.96     12.46 o 
   7   2   0      186.63      221.20     19.81 o 
   8   2   0       12.50       13.65      8.13 o 
   9   2   0       23.46       33.86     10.77 o 
  10   2   0      128.86      159.60     20.70 o 
  11   2   0       10.90       16.44     12.49 o 
  12   2   0       22.24       12.73     12.06 o 
 -11   3   0      189.56      207.45     28.21 o 
 -10   3   0      138.56      192.59     25.33 o 
  -9   3   0        6.04       27.05     11.60 o 
  -8   3   0      328.33      340.27     28.23 o 
  -7   3   0     1288.31     1288.77     47.20 o 
  -6   3   0       77.84       64.85      8.06 o 
  -5   3   0     1333.17     1334.01     46.26 o 
  -4   3   0     3639.98     3954.36    123.86 o 
  -3   3   0     1066.21      988.64     37.77 o 
  -2   3   0     7728.91     8246.05    206.23 o 
  -1   3   0     1366.78     1226.64     39.71 o 
   0   3   0      516.66      521.94     18.17 o 
   1   3   0      148.96      153.46     10.04 o 
   2   3   0     2071.56     2312.96    104.07 o 
   3   3   0       32.31       29.82      5.03 o 
   4   3   0      428.35      358.38     21.37 o 
   5   3   0      412.51      498.60     28.58 o 
   6   3   0      352.61      376.47     24.65 o 
   7   3   0       18.22       30.55      8.50 o 
   8   3   0       99.36      112.53     15.50 o 
   9   3   0      592.99      697.90     43.87 o 
  10   3   0       14.56       14.34     10.71 o 
  11   3   0       30.18       15.39     10.87 o 
  12   3   0       13.21       28.93     13.67 o 
 -11   4   0       72.21       44.11     18.27 o 
 -10   4   0      111.08       71.81     18.87 o 
  -9   4   0      161.39      205.81     24.95 o 
  -8   4   0      135.77      160.62     15.60 o 
  -7   4   0       31.49       13.85      5.40 o 
  -6   4   0     2081.64     2093.80     70.76 o 
  -5   4   0      686.98      786.33     46.05 o 
  -4   4   0       44.95       46.14      7.35 o 
  -3   4   0      680.12      694.23     20.25 o 
  -2   4   0     2079.25     2199.67     72.20 o 
  -1   4   0      900.39      929.66     42.30 o 
   0   4   0       54.96       35.73      3.70 o 
   1   4   0     1665.68     1959.18     89.43 o 
   2   4   0      274.01      246.72     15.42 o 
   3   4   0       43.96       49.49      6.51 o 
   4   4   0       20.55       18.46      5.57 o 
   5   4   0     2080.79     2046.14     96.59 o 
   6   4   0       50.34       57.16      9.61 o 
   7   4   0       17.49       18.01      7.78 o 
   8   4   0      153.42      159.25     18.01 o 
   9   4   0      264.05      297.85     26.16 o 
  10   4   0      166.95      143.37     19.81 o 
  11   4   0       29.67       12.19     11.09 o 
 -11   5   0       28.71       19.78     14.37 o 
 -10   5   0      269.64      381.66     36.60 o 
  -9   5   0        1.99       -2.55      5.76 o 
  -8   5   0      226.00      217.17     19.73 o 
  -7   5   0      449.41      517.60     24.35 o 
  -6   5   0      396.84      377.63     19.00 o 
  -5   5   0      502.57      595.11     27.30 o 
  -4   5   0     1254.57     1182.98     42.04 o 
  -3   5   0      204.71      173.40      7.03 o 
  -2   5   0      130.55      120.67      9.33 o 
  -1   5   0     4873.99     5412.00    136.78 o 
   0   5   0     1987.30     2044.43     53.74 o 
   1   5   0      598.91      575.55     30.55 o 
   2   5   0     1580.65     1581.71     74.42 o 
   3   5   0     1412.37     1321.06     63.65 o 
   4   5   0      168.84      215.20     15.77 o 
   5   5   0       71.07       74.50     10.71 o 
   6   5   0      392.31      401.79     26.62 o 
   7   5   0       11.59       15.07      7.32 o 
   8   5   0       46.80       36.66     11.25 o 
   9   5   0       57.42       41.82     12.51 o 
  10   5   0      260.46      218.65     24.33 o 
  11   5   0        3.93        0.73     10.28 o 
 -10   6   0        0.20        2.60      8.07 o 
  -9   6   0      172.79      194.58     17.14 o 
  -8   6   0      214.31      238.44     17.43 o 
  -7   6   0       16.70        9.87      7.80 o 
  -6   6   0       12.85        8.27      4.91 o 
  -5   6   0     1050.33     1193.87     44.16 o 
  -4   6   0      227.25      255.25     14.17 o 
  -3   6   0       67.28       79.24     13.38 o 
  -2   6   0       30.30       21.46      6.37 o 
  -1   6   0      204.27      228.46      8.77 o 
   0   6   0       29.84       31.99      3.43 o 
   1   6   0        3.58        6.20      3.02 o 
   2   6   0      682.67      652.04     35.18 o 
   3   6   0      253.84      346.51     21.99 o 
   4   6   0      630.59      623.13     34.72 o 
   5   6   0      636.09      651.44     40.90 o 
   6   6   0       14.99       22.12      8.53 o 
   7   6   0      235.91      199.97     19.73 o 
   8   6   0        7.99        2.66      7.21 o 
   9   6   0       37.80       44.70     13.51 o 
  10   6   0        0.43       -9.77      9.77 o 
  11   6   0        2.14        4.95     11.73 o 
 -10   7   0       28.66       34.17     11.13 o 
  -9   7   0       71.51       76.55     12.56 o 
  -8   7   0       13.54       22.17      8.04 o 
  -7   7   0       13.33       13.17      7.19 o 
  -6   7   0      591.31      597.55     27.77 o 
  -5   7   0        5.52        1.70      4.72 o 
  -4   7   0        1.37        3.93      4.24 o 
  -3   7   0      693.24      681.68     29.43 o 
  -2   7   0      235.47      219.99     12.67 o 
  -1   7   0        2.01        0.94      3.06 o 
   0   7   0      283.84      269.52     11.80 o 
   1   7   0      198.14      199.84      8.96 o 
   2   7   0       99.17       95.60     11.28 o 
   3   7   0      141.04      122.00     12.73 o 
   4   7   0      247.02      254.15     19.19 o 
   5   7   0      208.50      197.28     17.57 o 
   6   7   0       42.67       55.68     12.76 o 
   7   7   0      103.25      118.12     17.01 o 
   8   7   0        6.72        4.14      9.39 o 
   9   7   0        5.29        7.29     11.22 o 
  10   7   0       47.62       32.30     14.13 o 
  -9   8   0       26.22       33.30     10.26 o 
  -8   8   0      130.83      151.51     15.81 o 
  -7   8   0      203.73      175.85     15.65 o 
  -6   8   0       68.59       52.21     16.67 o 
  -5   8   0      668.50      687.37     51.30 o 
  -4   8   0      112.65      122.60     11.18 o 
  -3   8   0       22.43       16.17      5.47 o 
  -2   8   0      339.96      384.37     18.74 o 
  -1   8   0      951.43     1079.01     39.71 o 
   0   8   0       27.42       28.86      5.83 o 
   1   8   0       54.95       46.17      7.17 o 
   2   8   0      206.68      246.70     12.80 o 
   3   8   0       62.15       55.68     10.12 o 
   4   8   0        5.16        5.44      6.43 o 
   5   8   0      262.17      279.28     22.34 o 
   6   8   0        9.50       21.42     12.70 o 
   7   8   0       65.74       87.36     17.68 o 
   8   8   0      211.00      302.51     30.25 o 
   9   8   0       47.32       99.82     20.48 o 
  -8   9   0       29.35       40.05     13.44 o 
  -7   9   0        8.11       10.78      7.22 o 
  -6   9   0       76.70       85.93     11.82 o 
  -5   9   0      228.84      231.44     16.56 o 
  -4   9   0       31.56       23.48      6.90 o 
  -3   9   0       80.51       67.83     15.17 o 
  -2   9   0       33.02       33.60      6.73 o 
  -1   9   0      155.02      158.85     12.02 o 
   0   9   0      484.85      530.53     27.21 o 
   1   9   0        1.61       -0.95      4.45 o 
   2   9   0      107.44      100.15      9.79 o 
   3   9   0        0.78       -1.17      4.20 o 
   4   9   0      162.63      210.36     19.43 o 
   5   9   0        1.42        3.63      7.70 o 
   6   9   0        0.38      -14.08     14.08 o 
   7   9   0        5.22       31.27     16.87 o 
   8   9   0       81.45      106.82     23.04 o 
   9   9   0        0.61        0.40     15.31 o 
  -7  10   0       73.87       50.92     15.23 o 
  -6  10   0       67.91       64.83     16.01 o 
  -5  10   0       53.69       46.99     12.86 o 
  -4  10   0      335.06      344.84     28.21 o 
  -3  10   0      156.94      136.78     17.90 o 
  -2  10   0       16.97       10.71      8.64 o 
  -1  10   0       34.64       43.03     11.44 o 
   0  10   0      674.58      623.88     39.19 o 
   1  10   0        0.90       -4.66      6.65 o 
   2  10   0        9.33        4.71      7.24 o 
   3  10   0       95.03       73.53     13.46 o 
   4  10   0       75.83       84.70     16.23 o 
  -5  11   0       15.51       12.57     10.55 o 
  -4  11   0        6.26       -1.94      8.75 o 
  -3  11   0       54.93       51.30     13.03 o 
  -2  11   0       52.10       47.05     12.49 o 
  -1  11   0        1.38        4.79      8.56 o 
   0  11   0       36.02       28.15     10.82 o 
   1  11   0      178.46      161.51     19.92 o 
   2  11   0       63.12       69.81     15.04 o 
   3  11   0       15.17        5.38      9.45 o 
   4  11   0      134.14      167.13     22.50 o 
  -3  12   0       60.77       45.48     14.48 o 
  -2  12   0       12.16        4.84      9.37 o 
  -1  12   0        0.56        2.83      9.72 o 
   0  12   0       34.16       21.61     11.52 o 
   1  12   0        7.75        2.42     10.17 o 
   2  12   0        0.64        5.52      9.77 o 
   3  12   0       13.77       -5.54     10.01 o 
  -1 -12   1       63.69       61.28     15.15 o 
   0 -12   1        5.59       -7.29      7.86 o 
   1 -12   1       44.12       49.17     14.40 o 
   2 -12   1       64.70       68.50     15.80 o 
  -2 -11   1       72.46       90.35     16.93 o 
  -1 -11   1       23.67       26.32     11.36 o 
   0 -11   1       78.79       66.80     14.16 o 
   1 -11   1       45.15       38.94     11.49 o 
   2 -11   1       14.50       11.79      9.04 o 
   3 -11   1       82.66       80.50     15.58 o 
   4 -11   1        0.51       -0.43      8.21 o 
   5 -11   1        2.13        0.97      8.80 o 
  -7 -10   1       38.92       76.52     46.83 o 
  -6 -10   1        3.18       -6.41      8.85 o 
  -5 -10   1      223.15      193.21     21.23 o 
  -4 -10   1       28.07       31.22     11.63 o 
  -3 -10   1        5.71        5.78      6.09 o 
  -2 -10   1       82.67       98.20     11.96 o 
  -1 -10   1      465.15      462.19     25.38 o 
   0 -10   1        4.03       -1.20      5.04 o 
   1 -10   1       71.07       77.31      9.84 o 
   2 -10   1      305.55      315.45     24.63 o 
   3 -10   1      164.67      175.10     14.40 o 
   4 -10   1       76.80       87.30     11.69 o 
   5 -10   1       79.20       92.54     12.73 o 
   6 -10   1       14.84       28.59     10.07 o 
   7 -10   1        0.76        0.45      7.75 o 
  -8  -9   1       11.69       26.32     21.56 o 
  -7  -9   1       21.53       39.35     22.45 o 
  -6  -9   1       31.02       56.98     13.81 o 
  -5  -9   1      118.70      101.71     15.64 o 
  -4  -9   1      347.92      370.24     19.93 o 
  -3  -9   1       98.00       80.71      9.46 o 
  -2  -9   1        6.85       11.30      5.47 o 
  -1  -9   1       23.94       23.77      8.48 o 
   0  -9   1     1147.21     1057.32     40.03 o 
   1  -9   1       77.67       70.25     17.60 o 
   2  -9   1        0.06       -3.25      4.63 o 
   3  -9   1      151.25      137.94     12.25 o 
   4  -9   1      233.30      245.41     16.70 o 
   5  -9   1        0.77       -3.09      5.90 o 
   6  -9   1      239.31      217.78     17.33 o 
   7  -9   1      168.03      181.92     22.82 o 
   8  -9   1       23.70       16.78      8.42 o 
  -9  -8   1        4.78        8.59     15.34 o 
  -8  -8   1      242.37      281.27     32.03 o 
  -7  -8   1       39.16       92.96     21.67 o 
  -6  -8   1       58.50       77.85     25.07 o 
  -5  -8   1      346.87      385.67     27.67 o 
  -4  -8   1      528.59      637.37     38.49 o 
  -3  -8   1        5.13       11.78      5.07 o 
  -2  -8   1       16.01       20.21      5.10 o 
  -1  -8   1       12.70       16.70      7.47 o 
   0  -8   1      191.02      198.49     16.03 o 
   1  -8   1      126.08      108.59     22.34 o 
   2  -8   1       17.95       22.55      5.67 o 
   3  -8   1        4.13       -1.22      4.07 o 
   4  -8   1      140.47      132.58     11.85 o 
   5  -8   1       79.33       82.70     10.35 o 
   6  -8   1       69.80       83.69     10.85 o 
   7  -8   1        8.97       12.87      7.20 o 
   8  -8   1       55.85       74.27     11.95 o 
   9  -8   1       56.46       59.08     12.15 o 
 -10  -7   1        0.06        6.24     13.32 o 
  -9  -7   1      143.46      224.51     26.91 o 
  -8  -7   1      131.60      129.70     20.59 o 
  -7  -7   1       27.08       36.17     12.35 o 
  -6  -7   1       13.40       40.85     13.89 o 
  -5  -7   1      299.85      387.31     27.40 o 
  -4  -7   1       72.30       81.39     11.76 o 
  -3  -7   1      181.87      175.37     16.18 o 
  -2  -7   1      151.45      146.12      9.87 o 
  -1  -7   1      100.88      106.89     18.52 o 
   0  -7   1      328.97      341.08     18.65 o 
   1  -7   1      768.91      729.69     36.94 o 
   2  -7   1       46.63       36.63      8.30 o 
   3  -7   1      114.98       99.03     10.47 o 
   4  -7   1       87.47      110.56     10.25 o 
   5  -7   1      421.42      424.22     21.22 o 
   6  -7   1        0.61       -0.60      5.27 o 
   7  -7   1       64.20      118.79     13.17 o 
   8  -7   1      523.69      485.29     25.83 o 
   9  -7   1       14.08       16.00      8.51 o 
  10  -7   1       82.33       94.81     16.28 o 
 -10  -6   1       85.28       78.78     18.33 o 
  -9  -6   1       15.96       16.63     11.73 o 
  -8  -6   1       19.36       33.86     11.57 o 
  -7  -6   1      549.58      618.34     40.53 o 
  -6  -6   1      120.25      120.68     16.63 o 
  -5  -6   1       45.62       37.73      9.12 o 
  -4  -6   1     1017.78     1072.88     55.42 o 
  -3  -6   1     1230.27     1209.47     60.61 o 
  -2  -6   1       34.04       43.33      8.32 o 
  -1  -6   1       13.50       12.84      3.61 o 
   0  -6   1      454.44      397.74     18.64 o 
   1  -6   1        0.42        7.99      3.53 o 
   2  -6   1       54.83       52.85      6.34 o 
   3  -6   1       65.55       71.64      7.48 o 
   4  -6   1       63.72       47.88     12.78 o 
   5  -6   1     1020.10     1181.29     44.22 o 
   6  -6   1      192.37      157.57     17.35 o 
   7  -6   1        4.50       -0.37      5.17 o 
   8  -6   1        9.11        7.08      6.47 o 
   9  -6   1      285.75      279.42     20.13 o 
  10  -6   1       16.19       17.44     15.21 o 
 -11  -5   1       25.62       27.77     14.21 o 
 -10  -5   1        3.57        1.72      9.85 o 
  -9  -5   1        3.48        0.94      9.74 o 
  -8  -5   1        2.26        1.83      7.16 o 
  -7  -5   1       58.31       67.88     12.43 o 
  -6  -5   1       80.24      113.55     14.72 o 
  -5  -5   1       32.56       41.20      6.21 o 
  -4  -5   1       36.98       28.42      6.97 o 
  -3  -5   1       99.44      115.54     11.44 o 
  -2  -5   1      731.41      705.68     37.49 o 
  -1  -5   1        5.86        0.54      2.35 o 
   0  -5   1       45.12       64.91      5.78 o 
   1  -5   1     3041.47     3093.67    113.94 o 
   2  -5   1      409.53      348.88     42.31 o 
   3  -5   1      190.10      188.61     28.06 o 
   4  -5   1       12.93        6.01      3.60 o 
   5  -5   1     1412.03     1427.43     50.54 o 
   6  -5   1       24.00       16.57      5.38 o 
   7  -5   1        0.74       -0.40      4.38 o 
   8  -5   1       26.83       19.97      7.09 o 
   9  -5   1       78.78      115.83     13.52 o 
  10  -5   1        1.70       -0.13     10.60 o 
  11  -5   1       22.52       37.76     16.47 o 
 -11  -4   1        0.45       -2.93     10.31 o 
 -10  -4   1      383.36      417.11     33.94 o 
  -9  -4   1       90.02       90.16     16.01 o 
  -8  -4   1        0.03        0.11      6.59 o 
  -7  -4   1        1.91        7.72      6.19 o 
  -6  -4   1      809.89      747.39     42.07 o 
  -5  -4   1      128.27      132.66     13.43 o 
  -4  -4   1      245.63      254.36     17.63 o 
  -3  -4   1      769.35      697.39     36.60 o 
  -2  -4   1     1712.66     1963.21     90.99 o 
  -1  -4   1      395.14      373.95     15.80 o 
   0  -4   1     6360.45     5657.56    172.85 o 
   1  -4   1     2903.54     2777.81     87.36 o 
   2  -4   1        3.26        5.68      3.67 o 
   3  -4   1     1254.68     1319.62     79.05 o 
   4  -4   1     2712.99     3031.27     97.14 o 
   5  -4   1       68.80       58.23      9.12 o 
   6  -4   1     1385.06     1242.75     91.59 o 
   7  -4   1     1073.61     1073.30     41.39 o 
   8  -4   1       47.41       56.53      8.94 o 
   9  -4   1        9.20       -2.10      9.12 o 
  10  -4   1      304.18      318.36     33.00 o 
  11  -4   1       14.16       36.82     16.12 o 
 -12  -3   1        2.98        5.71     11.47 o 
 -11  -3   1       52.62       49.63     15.39 o 
 -10  -3   1      298.88      346.65     30.04 o 
  -9  -3   1       63.07       36.33     11.12 o 
  -8  -3   1      301.61      300.87     24.38 o 
  -7  -3   1        4.50        7.21      5.84 o 
  -6  -3   1        5.50       14.51      5.76 o 
  -5  -3   1      782.64      783.29     41.80 o 
  -4  -3   1        4.87        2.80      2.51 o 
  -3  -3   1        0.31       -1.18      2.37 o 
  -2  -3   1        7.26       -0.40      2.23 o 
  -1  -3   1       73.27       48.90      6.03 o 
   0  -3   1       39.99       43.12      3.62 o 
   1  -3   1     6619.33     7270.43    220.52 o 
   2  -3   1     3816.84     4350.00    134.21 o 
   3  -3   1     1440.23     1628.94     53.50 o 
   4  -3   1     1703.16     1496.18     72.61 o 
   5  -3   1     3440.42     3604.84    165.87 o 
   6  -3   1      577.77      615.09     25.64 o 
   7  -3   1       21.88        7.85      5.67 o 
   8  -3   1      254.52      311.90     27.64 o 
   9  -3   1      743.79      862.04     54.82 o 
  10  -3   1       14.54       -2.53      9.74 o 
  11  -3   1      159.63      161.54     25.30 o 
  12  -3   1       46.51       48.26     19.32 o 
 -12  -2   1        4.66       -2.77     10.90 o 
 -11  -2   1       48.52       34.83     13.70 o 
 -10  -2   1       22.99        8.32      9.31 o 
  -9  -2   1      196.46      177.66     20.16 o 
  -8  -2   1      272.25      237.62     21.15 o 
  -7  -2   1       30.52       32.40      8.85 o 
  -6  -2   1     1501.67     1402.25     70.16 o 
  -5  -2   1      383.53      386.24     23.95 o 
  -4  -2   1      211.39      221.04     15.26 o 
  -3  -2   1     2687.06     2291.61    104.29 o 
  -2  -2   1      219.36      186.30     11.76 o 
  -1  -2   1        0.96        2.02      1.37 o 
   0  -2   1     1809.82     1868.23     47.71 o 
   1  -2   1     1604.48     1751.45     54.91 o 
   2  -2   1     1739.72     1683.60     53.66 o 
   3  -2   1       22.71       17.96      4.13 o 
   4  -2   1       25.03       31.35      4.86 o 
   5  -2   1     1701.05     1511.90     54.15 o 
   6  -2   1       20.38       18.22      6.86 o 
   7  -2   1      518.02      655.24     40.69 o 
   8  -2   1       95.08       65.27     13.94 o 
   9  -2   1      102.53      124.10     18.97 o 
  10  -2   1      540.62      554.93     42.01 o 
  11  -2   1      200.71      225.91     27.96 o 
  12  -2   1        0.29        1.05     12.95 o 
 -12  -1   1       22.23       15.02     12.92 o 
 -11  -1   1      108.86       22.82     11.92 o 
 -10  -1   1       79.72      131.31     19.78 o 
  -9  -1   1        3.67        4.33      7.27 o 
  -8  -1   1        9.00       -1.45      6.19 o 
  -7  -1   1      437.20      470.67     30.92 o 
  -6  -1   1      739.29      653.27     37.79 o 
  -5  -1   1     1769.94     1566.32     75.98 o 
  -4  -1   1      374.72      346.89     20.91 o 
  -3  -1   1      317.38      277.94     11.98 o 
  -2  -1   1      203.96      198.33     17.01 o 
  -1  -1   1      537.14      483.13     16.72 o 
   0  -1   1      554.00      554.02     14.60 o 
   1  -1   1       62.55       68.37      7.76 o 
   2  -1   1      115.95      159.05      7.08 o 
   3  -1   1      104.46       95.77      5.74 o 
   4  -1   1       85.39      121.81     11.14 o 
   5  -1   1     1751.55     1793.93     86.39 o 
   6  -1   1      580.38      354.48     24.98 o 
   7  -1   1      684.93      649.18     39.89 o 
   8  -1   1      522.87      486.06     34.23 o 
   9  -1   1       25.31       20.32     10.01 o 
  10  -1   1      483.07      408.98     33.70 o 
  11  -1   1       32.92       18.62     11.92 o 
  12  -1   1      107.41      175.77     26.05 o 
 -12   0   1       10.31       23.68     13.48 o 
 -11   0   1       93.57       78.10     17.14 o 
 -10   0   1       70.58       49.17     14.00 o 
  -9   0   1        8.45       -6.46      6.46 o 
  -8   0   1       27.37        9.66      7.70 o 
  -7   0   1       20.90       30.49      8.96 o 
  -6   0   1       68.22       85.02     11.71 o 
  -5   0   1     1631.03     1618.50     78.80 o 
  -4   0   1      612.00      588.78     22.78 o 
  -3   0   1      476.70      410.42     16.06 o 
  -2   0   1      234.53      218.88     11.63 o 
  -1   0   1    11241.04    10572.70    525.53 o 
   0   0   1     1792.11     1647.38     74.12 o 
   1   0   1      462.70      492.65     16.41 o 
   2   0   1     7072.64     7173.80    313.49 o 
   4   0   1      375.06      423.46     24.98 o 
   5   0   1     4365.37     4565.60    206.48 o 
   6   0   1     4361.52     4884.12    222.36 o 
   7   0   1       16.74        5.06      6.84 o 
   8   0   1      426.00      382.31     28.96 o 
   9   0   1       86.02       68.44     14.45 o 
  10   0   1        0.75       -1.00      8.37 o 
  11   0   1       73.06       55.79     15.66 o 
  12   0   1       40.30       67.20     18.36 o 
 -12   1   1       46.59       57.06     18.17 o 
 -11   1   1        3.69        3.77     11.30 o 
 -10   1   1      524.10      577.62     41.72 o 
  -9   1   1       53.09       45.11     12.84 o 
  -8   1   1        3.33        5.36      7.94 o 
  -7   1   1      366.82       18.70      8.07 o 
  -6   1   1      240.96      187.80     17.68 o 
  -5   1   1      133.71      128.98      8.44 o 
  -4   1   1      421.73      494.69     20.17 o 
  -3   1   1       56.56       58.44      3.68 o 
  -2   1   1        2.39        6.11      4.12 o 
  -1   1   1      293.47      327.41     11.35 o 
   0   1   1    20580.69    19906.96    877.09 o 
   1   1   1     1917.26     2246.63     70.81 o 
   2   1   1       52.13      119.52      8.24 o 
   4   1   1     5156.84     4671.13    208.85 o 
   5   1   1      512.50      655.62     36.52 o 
   6   1   1     6599.21     6580.17    295.03 o 
   7   1   1     3042.83     3061.56    144.39 o 
   8   1   1        0.94       11.92      8.45 o 
   9   1   1      801.43      898.22     53.99 o 
  10   1   1     1020.45      727.26     47.77 o 
  11   1   1       13.49       -2.61      9.72 o 
  12   1   1       16.69       28.37     13.46 o 
 -12   2   1       13.00       29.69     16.42 o 
 -11   2   1      147.74      133.33     22.10 o 
 -10   2   1      157.27      154.30     21.96 o 
  -9   2   1      122.16      137.37     19.84 o 
  -8   2   1      593.62      691.55     44.14 o 
  -7   2   1        8.43        3.26      6.46 o 
  -6   2   1       33.45       50.45      6.53 o 
  -5   2   1     2367.35     2409.05     80.33 o 
  -4   2   1      327.42      470.47     17.78 o 
  -3   2   1       25.27       35.12      3.21 o 
  -2   2   1      287.59      374.05     11.25 o 
  -1   2   1     1534.28     1612.82     41.30 o 
   0   2   1      138.94      164.61      6.42 o 
   1   2   1      552.43      525.33     24.36 o 
   2   2   1     1170.76     1158.52     53.13 o 
   3   2   1      253.87      249.65     15.10 o 
   4   2   1     3719.62     3587.72    161.51 o 
   5   2   1     3168.83     3207.32    146.81 o 
   6   2   1        2.87        4.95      5.30 o 
   7   2   1      392.53      396.57     27.40 o 
   8   2   1      940.14     1052.67     58.43 o 
   9   2   1       57.50       62.41     13.91 o 
  10   2   1      215.87      188.61     22.18 o 
  11   2   1      186.43      230.73     26.29 o 
  12   2   1       13.61       22.98     13.43 o 
 -11   3   1        2.68       14.75     12.86 o 
 -10   3   1        6.76        9.12     11.30 o 
  -9   3   1      132.37      127.33     19.75 o 
  -8   3   1       69.39       77.27      9.72 o 
  -7   3   1      441.59      448.16     21.40 o 
  -6   3   1     1223.23     1127.37     99.78 o 
  -5   3   1      859.05     1009.52     29.47 o 
  -4   3   1     2034.48     2130.49     56.53 o 
  -3   3   1     2106.97     2097.73     54.87 o 
  -2   3   1       14.05       13.62      1.95 o 
  -1   3   1      145.65      171.33      6.11 o 
   0   3   1     4111.04     4051.46    126.89 o 
   1   3   1     3360.89     3733.94    117.30 o 
   2   3   1     2044.08     2070.06     92.96 o 
   3   3   1      196.71      185.38     12.19 o 
   4   3   1     6073.94     6197.32    273.98 o 
   5   3   1      339.77      250.49     17.60 o 
   6   3   1      363.29      352.03     23.90 o 
   7   3   1        4.99        3.66      5.54 o 
   8   3   1       49.37       49.25     10.93 o 
   9   3   1      102.53       85.10     15.26 o 
  10   3   1      124.77      135.86     19.73 o 
  11   3   1        2.97       -2.77      9.85 o 
  12   3   1        0.04        1.00     12.03 o 
 -11   4   1      110.38      178.68     26.86 o 
 -10   4   1       42.33       36.93     14.53 o 
  -9   4   1        0.20        3.29      5.83 o 
  -8   4   1      160.07      184.15     14.51 o 
  -7   4   1      892.43      905.62     35.77 o 
  -6   4   1      176.40      163.32     22.51 o 
  -5   4   1      288.00      273.23     11.10 o 
  -4   4   1     2108.58     2227.42     59.07 o 
  -3   4   1      788.37      945.50     26.69 o 
  -2   4   1     2164.00     2215.58     57.69 o 
  -1   4   1     6101.41     6519.28    163.64 o 
   0   4   1      742.38      640.57     20.53 o 
   1   4   1     2778.21     2809.91    122.34 o 
   2   4   1     1656.16     1586.69     72.59 o 
   3   4   1        5.05       10.82      3.77 o 
   4   4   1        4.23       25.06      5.46 o 
   5   4   1     1583.87     1565.30     75.14 o 
   6   4   1      429.85      560.88     33.00 o 
   7   4   1        3.66       -3.20      5.06 o 
   8   4   1       28.58       34.93     10.31 o 
   9   4   1      367.24      198.08     20.70 o 
  10   4   1       16.92        9.26     10.31 o 
  11   4   1        1.06       -0.70      9.90 o 
  12   4   1       17.09       13.27     11.87 o 
 -11   5   1       25.91       19.94     14.83 o 
 -10   5   1       46.13       59.26     17.87 o 
  -9   5   1       59.22       54.05     10.06 o 
  -8   5   1       20.69       11.81      5.99 o 
  -7   5   1       67.83       86.54     10.06 o 
  -6   5   1      600.16      584.95     25.46 o 
  -5   5   1     1080.43     1080.97     39.63 o 
  -4   5   1      290.63      323.84     11.89 o 
  -3   5   1     1833.60     1959.58     52.33 o 
  -2   5   1     5511.67     6089.19    153.93 o 
  -1   5   1     1480.52     1600.14     42.75 o 
   0   5   1     5590.16     6110.95    154.20 o 
   1   5   1     1926.11     1962.69     64.10 o 
   2   5   1      471.12      478.69     25.46 o 
   3   5   1      138.63      135.70     10.79 o 
   4   5   1      705.48      791.96     41.20 o 
   5   5   1      653.60      565.19     32.24 o 
   6   5   1       30.35       17.49      6.86 o 
   7   5   1       91.69      117.85     14.34 o 
   8   5   1       17.44        7.11      7.75 o 
   9   5   1       41.04       44.38     12.27 o 
  10   5   1       71.13       63.79     14.88 o 
  11   5   1       12.05       26.46     13.56 o 
 -10   6   1      185.14      234.04     32.12 o 
  -9   6   1       98.46       76.12     13.74 o 
  -8   6   1      336.40      358.19     20.61 o 
  -7   6   1       61.42       78.93     10.32 o 
  -6   6   1      438.70      446.03     21.86 o 
  -5   6   1       44.46       52.74      7.45 o 
  -4   6   1      532.65      550.72     23.30 o 
  -3   6   1       17.37        5.56      3.48 o 
  -2   6   1       73.88       74.51      4.84 o 
  -1   6   1     1093.40     1207.92     33.51 o 
   0   6   1     2463.64     2397.72     86.82 o 
   1   6   1        0.79        1.44      4.37 o 
   2   6   1     3650.39     4088.24    130.74 o 
   3   6   1      342.27      321.51     20.08 o 
   4   6   1       96.68      110.61     11.28 o 
   5   6   1      847.17      820.33     44.68 o 
   6   6   1      248.99      282.43     21.40 o 
   7   6   1        8.83        8.18      7.48 o 
   8   6   1       38.81       28.12     10.39 o 
   9   6   1      257.89      313.01     27.40 o 
  10   6   1       67.45       82.46     17.12 o 
  11   6   1        2.61       -2.75     11.38 o 
 -10   7   1       11.29        2.12      8.21 o 
  -9   7   1      128.37      160.10     21.41 o 
  -8   7   1      113.94      111.52     29.81 o 
  -7   7   1       13.81       20.89      9.54 o 
  -6   7   1      264.18      251.55     21.57 o 
  -5   7   1      369.11      370.21     19.36 o 
  -4   7   1       27.19       29.89      8.05 o 
  -3   7   1      828.34      820.19     50.25 o 
  -2   7   1      780.84      742.44     28.79 o 
  -1   7   1        5.33        5.67      5.87 o 
   0   7   1       12.02        9.88      2.90 o 
   1   7   1      322.91      313.82     17.12 o 
   2   7   1      510.30      574.78     23.01 o 
   3   7   1       89.50       69.22      9.55 o 
   4   7   1       42.75       55.47      9.15 o 
   5   7   1      657.26      725.94     42.28 o 
   6   7   1       35.46       25.78      9.15 o 
   7   7   1       87.52       95.03     14.37 o 
   8   7   1        9.85       10.33      9.31 o 
   9   7   1       16.07       13.40     10.74 o 
  10   7   1       45.29       44.49     15.07 o 
  -9   8   1        3.09        9.85      8.28 o 
  -8   8   1        9.36       15.03      7.80 o 
  -7   8   1       35.52       62.44     16.54 o 
  -6   8   1      307.98      356.99     36.14 o 
  -5   8   1        0.07        0.33      5.00 o 
  -4   8   1        2.72        0.72      4.52 o 
  -3   8   1      528.45      567.55     30.04 o 
  -2   8   1       41.75       33.83      6.26 o 
  -1   8   1        0.71        2.19      4.03 o 
   0   8   1       39.29       51.77      6.80 o 
   1   8   1       27.00       36.28      5.15 o 
   2   8   1       24.01       21.20      5.85 o 
   3   8   1       76.54       78.05      8.02 o 
   4   8   1      265.45      285.18     20.75 o 
   5   8   1        3.00        6.67      8.61 o 
   6   8   1       14.98       13.83      9.47 o 
   7   8   1      109.08      140.89     18.44 o 
   8   8   1        4.39       -3.10      9.80 o 
   9   8   1        4.79       23.82     13.21 o 
  10   8   1       52.23       45.11     16.61 o 
  -8   9   1       72.01       71.37     16.90 o 
  -7   9   1       94.64       91.51     17.92 o 
  -6   9   1       13.72        1.88      8.88 o 
  -5   9   1      262.66      274.16     17.84 o 
  -4   9   1      243.80      229.76     15.64 o 
  -3   9   1       54.42       44.68     10.77 o 
  -2   9   1      304.42      349.31     26.70 o 
  -1   9   1      748.13      745.86     43.84 o 
   0   9   1       17.38        7.72      7.19 o 
   1   9   1      425.67      463.78     30.84 o 
   2   9   1      101.87      100.74     14.16 o 
   3   9   1       86.03      132.31     16.07 o 
   4   9   1        0.81        2.61      7.75 o 
  -7  10   1       16.29       13.73     11.49 o 
  -6  10   1      140.77      151.34     21.21 o 
  -5  10   1       18.81       22.50     10.47 o 
  -4  10   1        2.68       -6.81      6.81 o 
  -3  10   1      179.59      166.54     19.89 o 
  -2  10   1      136.94      130.72     17.84 o 
  -1  10   1      102.60       64.49     13.40 o 
   0  10   1      176.17      162.69     19.03 o 
   1  10   1      123.42      139.33     17.63 o 
   2  10   1        2.05       -3.28      6.73 o 
   3  10   1       57.41       52.13     12.16 o 
   5  10   1        0.86       -3.53      8.99 o 
   6  10   1        9.24       -4.58     10.85 o 
  -5  11   1       78.74       69.49     15.77 o 
  -4  11   1       10.89       11.41      9.39 o 
  -3  11   1       19.40        7.94      9.47 o 
  -2  11   1       14.53        9.39      9.10 o 
  -1  11   1      143.62      109.27     17.57 o 
   0  11   1       71.93       51.78     13.08 o 
   1  11   1        7.66       16.26      9.82 o 
   2  11   1      162.39      124.42     18.17 o 
   3  11   1      210.36      209.12     22.69 o 
   4  11   1        6.04        9.23      9.85 o 
  -3  12   1        7.64        2.37      8.91 o 
  -2  12   1        2.30       12.54      9.39 o 
  -1  12   1        3.42        0.59      8.61 o 
   0  12   1        6.08        5.01      9.10 o 
   1  12   1       11.68        7.89      9.93 o 
   2  12   1        0.67       -2.42      8.56 o 
   3  12   1        6.03       11.09     11.38 o 
   4  12   1       58.60       99.58     20.91 o 
   0 -12   2        8.64       12.65     11.36 o 
   1 -12   2        1.99       15.91     10.85 o 
  -5 -11   2       38.99       75.84     16.85 o 
  -4 -11   2       21.91       23.17     12.57 o 
  -3 -11   2       22.92       30.12     12.27 o 
  -2 -11   2      100.22      134.14     19.40 o 
  -1 -11   2       69.48       74.41     10.82 o 
   0 -11   2        5.47        1.70      6.28 o 
   1 -11   2       80.77       74.25     12.35 o 
   2 -11   2       68.25       77.27     11.32 o 
   3 -11   2        0.05        3.87      7.20 o 
   4 -11   2        0.79       -2.92      6.96 o 
  -6 -10   2       42.23       62.71     15.04 o 
  -5 -10   2        0.40        2.05      9.34 o 
  -4 -10   2       14.05       14.88     10.33 o 
  -3 -10   2      180.05      198.60     21.61 o 
  -2 -10   2      172.48      209.49     15.33 o 
  -1 -10   2        5.33       12.82      8.46 o 
   0 -10   2      448.99      487.63     23.91 o 
   1 -10   2       84.83       93.30     11.12 o 
   2 -10   2        8.63       15.04      6.51 o 
   3 -10   2      224.52      214.47     16.26 o 
   4 -10   2       61.03       56.23     10.11 o 
   5 -10   2        0.15        6.78      7.20 o 
   6 -10   2       57.76       71.06     12.64 o 
  -8  -9   2       78.17      189.90     43.71 o 
  -7  -9   2       14.06       33.86     39.24 o 
  -6  -9   2       13.38        2.15     10.01 o 
  -5  -9   2      191.08      198.81     21.21 o 
  -4  -9   2       52.13       44.78     11.71 o 
  -3  -9   2       30.78       31.06     10.15 o 
  -2  -9   2       32.74       28.82      6.52 o 
  -1  -9   2      491.07      513.92     33.68 o 
   0  -9   2        0.64       -3.84      4.40 o 
   1  -9   2      300.80      278.25     17.48 o 
   2  -9   2     1025.95      997.05     39.18 o 
   3  -9   2       73.28       48.12     13.13 o 
   4  -9   2       86.34      125.60     18.88 o 
   5  -9   2      549.19      552.11     27.37 o 
   6  -9   2       44.45       51.51     11.45 o 
   7  -9   2       37.98       35.74      9.60 o 
   8  -9   2       81.58       71.51     18.31 o 
  -9  -8   2       93.97      199.21     32.48 o 
  -8  -8   2      106.80      229.30     34.53 o 
  -7  -8   2       35.44       73.80     24.28 o 
  -6  -8   2      303.35      321.13     26.62 o 
  -5  -8   2      353.67      370.44     28.10 o 
  -4  -8   2       60.81       71.43     13.24 o 
  -3  -8   2      362.33      396.83     19.13 o 
  -2  -8   2      384.82      384.10     18.41 o 
  -1  -8   2        1.67       -2.97      3.84 o 
   0  -8   2      126.51      127.66     12.12 o 
   1  -8   2      208.07      213.96     17.37 o 
   2  -8   2       28.02       23.21      5.83 o 
   3  -8   2      388.52      372.48     19.49 o 
   4  -8   2       36.12       43.78      7.95 o 
   5  -8   2        4.81        0.44      5.44 o 
   6  -8   2      431.99      395.63     21.85 o 
   7  -8   2      165.73      152.74     38.58 o 
   8  -8   2        7.60        4.07      6.78 o 
   9  -8   2       71.22       63.13     12.56 o 
 -10  -7   2       55.83       85.56     22.31 o 
  -9  -7   2        8.17       14.10     14.67 o 
  -8  -7   2       76.94      149.34     24.95 o 
  -7  -7   2       49.51       74.15     19.11 o 
  -6  -7   2      103.15       60.13     13.19 o 
  -5  -7   2      963.21      970.13     53.77 o 
  -4  -7   2      371.34      371.22     26.73 o 
  -3  -7   2      602.06      649.96     26.14 o 
  -2  -7   2     1079.55      992.13     36.21 o 
  -1  -7   2     1138.18     1059.94     38.27 o 
   0  -7   2       24.22       23.86      5.08 o 
   1  -7   2      604.19      603.70     24.77 o 
   2  -7   2      352.60      414.60     24.29 o 
   3  -7   2      258.62      267.34     24.26 o 
   4  -7   2        8.50       22.39      5.91 o 
   5  -7   2      280.52      279.89     16.58 o 
   6  -7   2       31.38       29.76      7.32 o 
   7  -7   2       24.53       26.60     14.04 o 
   8  -7   2       83.55       56.75     11.86 o 
   9  -7   2       42.36       49.16     10.89 o 
 -10  -6   2       10.93       13.94     13.40 o 
  -9  -6   2      154.84      140.17     21.50 o 
  -8  -6   2      120.26      142.43     20.70 o 
  -7  -6   2        2.09        3.96     10.60 o 
  -6  -6   2      269.24      323.86     18.77 o 
  -5  -6   2      734.76      758.64     43.63 o 
  -4  -6   2       37.67       31.78      8.56 o 
  -3  -6   2      136.62      114.11     13.05 o 
  -2  -6   2      830.33      785.32     53.67 o 
  -1  -6   2      935.30      878.64     40.07 o 
   0  -6   2     1213.89     1172.79     40.84 o 
   1  -6   2      835.99      850.39     31.45 o 
   2  -6   2       28.80       40.68      5.95 o 
   3  -6   2       37.91       34.01      5.68 o 
   4  -6   2      118.01      104.83      9.72 o 
   5  -6   2        8.88       14.08      5.36 o 
   6  -6   2      415.37      341.82     18.80 o 
   7  -6   2        6.95       10.00      5.72 o 
   8  -6   2      291.24      324.75     20.45 o 
   9  -6   2        2.49        0.34      6.70 o 
  10  -6   2       97.85      145.98     25.49 o 
 -11  -5   2       13.90       27.80     14.53 o 
 -10  -5   2      198.98      228.69     26.89 o 
  -9  -5   2        6.49        0.81      9.34 o 
  -8  -5   2        5.18        4.06      7.86 o 
  -7  -5   2      308.52      393.13     29.87 o 
  -6  -5   2       43.19       27.64      9.31 o 
  -5  -5   2      396.99      337.95     24.11 o 
  -4  -5   2     1148.32     1119.07     57.49 o 
  -3  -5   2      597.34      574.74     32.83 o 
  -2  -5   2       69.59       59.37      5.63 o 
  -1  -5   2     1329.01     1274.49     42.85 o 
   0  -5   2     3671.83     3537.74    110.85 o 
   1  -5   2       17.25       15.69      3.66 o 
   2  -5   2     2085.10     2237.28     72.83 o 
   3  -5   2      235.57      192.56     11.15 o 
   4  -5   2      160.73      167.74     11.28 o 
   5  -5   2      833.48      944.88     36.20 o 
   6  -5   2      282.50      331.89     17.83 o 
   7  -5   2       13.06       20.88      6.56 o 
   8  -5   2        6.50        1.68      5.55 o 
   9  -5   2       30.24       38.46     13.56 o 
  10  -5   2       55.66       54.77     17.98 o 
  11  -5   2        7.27       -6.54     12.08 o 
 -11  -4   2       65.31       36.25     14.37 o 
 -10  -4   2        0.03        6.43     10.55 o 
  -9  -4   2      151.72      131.20     18.52 o 
  -8  -4   2       49.32       32.43      9.80 o 
  -7  -4   2       53.30       55.25     11.22 o 
  -6  -4   2      113.96      151.52     16.50 o 
  -5  -4   2     1208.97     1207.64     61.63 o 
  -4  -4   2       95.92      110.45     11.60 o 
  -3  -4   2        5.64        7.35      4.84 o 
  -2  -4   2       83.11       93.47     10.01 o 
  -1  -4   2      124.42      151.70      7.90 o 
   0  -4   2      117.08      108.23     11.42 o 
   1  -4   2       99.36       79.04     12.14 o 
   2  -4   2      500.77      517.46     20.24 o 
   3  -4   2       94.76       89.41      7.36 o 
   4  -4   2     1081.34     1021.06     41.20 o 
   5  -4   2      610.64      492.89     21.41 o 
   6  -4   2       64.87       78.84     17.98 o 
   7  -4   2      264.06      228.33     15.46 o 
   8  -4   2       51.85       46.32     13.19 o 
   9  -4   2       16.93       27.37     12.11 o 
  10  -4   2        0.31       -3.90     11.01 o 
  11  -4   2       27.15       70.00     19.73 o 
 -11  -3   2       19.67       17.66     11.90 o 
 -10  -3   2      345.28      381.90     31.62 o 
  -9  -3   2      332.63      343.23     28.12 o 
  -8  -3   2       73.19       75.20     13.35 o 
  -7  -3   2       66.00      106.71     14.16 o 
  -6  -3   2     1457.05     1571.81     78.18 o 
  -5  -3   2      463.40      443.97     27.59 o 
  -4  -3   2      298.73      310.93     20.24 o 
  -3  -3   2     1212.36     1204.95     58.78 o 
  -2  -3   2      196.37      238.70     11.28 o 
  -1  -3   2      144.28      140.56      5.78 o 
   0  -3   2     1994.63     2072.76     53.62 o 
   1  -3   2       10.49       13.07      1.73 o 
   2  -3   2      199.65      223.67     10.57 o 
   3  -3   2       69.48      105.39      7.09 o 
   4  -3   2     2347.23     2398.18     62.96 o 
   5  -3   2       37.02       68.65     17.72 o 
   6  -3   2     1203.93     1346.67     48.08 o 
   7  -3   2     2005.66     2255.77    111.69 o 
   8  -3   2       98.85       65.32     14.13 o 
   9  -3   2      548.02      688.37     47.05 o 
  10  -3   2      408.89      434.20     37.33 o 
  11  -3   2       23.00       14.34     13.51 o 
 -11  -2   2       63.55       40.18     14.69 o 
 -10  -2   2      112.24       89.65     17.14 o 
  -9  -2   2        6.49       -1.51      7.43 o 
  -8  -2   2      149.46      107.22     15.39 o 
  -7  -2   2       39.17       28.07      8.85 o 
  -6  -2   2      278.00      229.30     18.54 o 
  -5  -2   2      827.56      920.42     48.07 o 
  -4  -2   2     1290.58     1281.42     44.90 o 
  -3  -2   2     1474.39     1499.71     50.57 o 
  -2  -2   2      927.58      977.11     33.70 o 
  -1  -2   2       29.81       37.26      2.46 o 
   0  -2   2       85.48       80.44      7.36 o 
   1  -2   2      678.19      554.91     27.53 o 
   2  -2   2      296.32      308.34      9.82 o 
   3  -2   2      207.09      312.52     10.35 o 
   4  -2   2        4.15        2.36      2.29 o 
   5  -2   2     2590.83     2580.02    120.90 o 
   6  -2   2       91.25       66.18     11.06 o 
   7  -2   2        7.68        9.58      7.02 o 
   8  -2   2      294.51      320.46     26.86 o 
   9  -2   2      443.86      509.99     37.76 o 
  10  -2   2       95.87      110.75     20.35 o 
  11  -2   2      232.84      259.26     30.36 o 
  12  -2   2       51.84       62.92     19.51 o 
 -12  -1   2       15.18       18.57     14.16 o 
 -11  -1   2       28.13       28.96     14.16 o 
 -10  -1   2      136.51      163.77     21.96 o 
  -9  -1   2      303.80      287.33     25.27 o 
  -8  -1   2      442.20      472.33     32.67 o 
  -7  -1   2      235.60      287.79     22.69 o 
  -6  -1   2     1010.39      850.66     46.48 o 
  -5  -1   2     1308.91     1211.54     43.45 o 
  -4  -1   2      535.56      487.24     19.80 o 
  -3  -1   2       34.97       12.82      2.99 o 
  -2  -1   2       88.59       90.66      5.45 o 
  -1  -1   2      984.87      984.42     35.55 o 
   0  -1   2     2455.08     2492.91     63.11 o 
   1  -1   2       54.56       31.23      2.16 o 
   2  -1   2       11.17       16.67      2.35 o 
   3  -1   2      349.56      281.97     11.62 o 
   4  -1   2      487.50      457.67     26.35 o 
   5  -1   2      113.28      101.11     11.60 o 
   6  -1   2        9.51       26.97      8.05 o 
   7  -1   2      171.41      202.20     19.49 o 
   8  -1   2       43.31       35.53     11.09 o 
   9  -1   2       94.24       42.07     12.41 o 
  10  -1   2      530.47      622.51     44.52 o 
  11  -1   2      116.41      109.70     21.40 o 
  12  -1   2        0.07       11.76     13.73 o 
 -12   0   2        3.87       12.27     13.65 o 
 -11   0   2      170.98      156.72     23.06 o 
 -10   0   2        6.57       23.98     11.63 o 
  -9   0   2       60.74       58.91     14.00 o 
  -8   0   2      215.22      135.62     17.39 o 
  -7   0   2      150.05      161.70     17.63 o 
  -6   0   2       31.96       28.42      8.05 o 
  -5   0   2     1322.60     1129.25     97.39 o 
  -4   0   2     1005.26      999.20     40.26 o 
  -3   0   2       76.11       86.36      5.31 o 
  -2   0   2     5271.31     5324.59    133.60 o 
  -1   0   2      511.96      500.06     17.52 o 
   0   0   2     3125.64     3401.19    106.60 o 
   1   0   2     2404.55     2361.33     76.13 o 
   2   0   2       36.99       30.05      2.93 o 
   3   0   2     2060.21     1834.59     84.13 o 
   4   0   2       29.96       19.40      5.03 o 
   5   0   2     3546.78     3918.14    177.76 o 
   6   0   2      407.12      358.06     24.81 o 
   7   0   2        1.98        0.19      5.44 o 
   8   0   2       49.79       31.44      9.88 o 
   9   0   2        2.39       10.36      9.29 o 
  10   0   2      255.60      244.16     25.94 o 
  11   0   2        4.37       -9.42      9.42 o 
  12   0   2       10.83       16.98     13.51 o 
 -12   1   2       34.32       46.83     16.18 o 
 -11   1   2      154.91      155.70     24.06 o 
 -10   1   2      112.98      141.00     21.05 o 
  -9   1   2        2.45       -1.08      7.78 o 
  -8   1   2      108.08      135.99     17.79 o 
  -7   1   2      104.40      103.16     14.51 o 
  -6   1   2      378.21      336.38     16.98 o 
  -5   1   2       61.09       77.38     15.81 o 
  -4   1   2      161.46      160.70      7.03 o 
  -3   1   2      123.33      129.62      5.67 o 
  -2   1   2       49.69       68.83      3.49 o 
  -1   1   2     3515.47     3526.33    115.26 o 
   1   1   2       71.26       90.89      4.34 o 
   2   1   2     3213.13     2992.61    133.34 o 
   3   1   2     1281.92     1339.55     62.44 o 
   4   1   2       63.23       54.58      7.46 o 
   5   1   2     4155.83     4376.64    197.82 o 
   6   1   2      252.33      288.33     21.56 o 
   7   1   2      140.84       97.83     13.56 o 
   8   1   2      136.36      135.89     17.17 o 
   9   1   2      340.12      311.71     26.86 o 
  10   1   2       20.50       28.58     12.19 o 
  11   1   2       55.48       52.05     14.88 o 
  12   1   2      137.76      106.87     20.64 o 
 -11   2   2        0.30       -2.53     11.95 o 
 -10   2   2      623.19      686.62     47.91 o 
  -9   2   2       66.90       45.73     13.86 o 
  -8   2   2       60.01       54.42     12.81 o 
  -7   2   2      120.77      137.59     13.73 o 
  -6   2   2      878.90      899.70     27.60 o 
  -5   2   2       52.19       75.64      6.51 o 
  -4   2   2      117.05      118.81      7.07 o 
  -3   2   2      132.69      167.30      7.46 o 
  -2   2   2        2.35        1.24      1.34 o 
  -1   2   2     6447.90     6694.70    167.46 o 
   0   2   2      692.29      697.63     34.48 o 
   1   2   2       60.74       95.09      7.80 o 
   2   2   2     2245.04     2202.97     70.62 o 
   3   2   2     3508.35     3586.05    159.71 o 
   4   2   2     1453.12     1748.85     82.01 o 
   5   2   2      129.13      105.77     11.20 o 
   6   2   2     3764.12     3918.49    179.33 o 
   7   2   2     2229.91     2163.51    104.96 o 
   8   2   2       23.67       39.35     10.60 o 
   9   2   2     1345.15     1321.65     72.24 o 
  10   2   2      744.20      678.33     45.40 o 
  11   2   2        7.26       44.00     14.72 o 
  12   2   2       42.63       29.12     13.38 o 
 -11   3   2      171.08      188.66     26.81 o 
 -10   3   2       22.25        5.25     11.44 o 
  -9   3   2      185.48      204.89     23.68 o 
  -8   3   2      481.81      506.77     24.11 o 
  -7   3   2       52.05       58.38      6.48 o 
  -6   3   2      280.37      296.01     12.38 o 
  -5   3   2     3268.64     3320.51     98.97 o 
  -4   3   2       44.02       31.81      3.81 o 
  -3   3   2        0.27        0.76      1.63 o 
  -2   3   2     2897.06     2934.73     75.33 o 
  -1   3   2     6038.61     6165.84    154.64 o 
   0   3   2      487.73      463.67     16.16 o 
   1   3   2     2215.47     2405.81     92.17 o 
   2   3   2      460.32      340.40     35.46 o 
   3   3   2       28.71       15.83      3.90 o 
   4   3   2      656.07      661.27     34.50 o 
   5   3   2     1047.27      903.44     46.53 o 
   6   3   2       26.24       19.22      6.49 o 
   7   3   2        0.58        5.54      5.97 o 
   8   3   2      272.67      239.93     21.07 o 
   9   3   2      205.04      212.59     21.61 o 
  10   3   2      258.51      267.87     25.73 o 
  11   3   2      175.92      109.00     19.11 o 
  12   3   2        9.49        0.05     11.17 o 
 -11   4   2        0.31        4.33     12.62 o 
 -10   4   2       29.60       36.47     14.26 o 
  -9   4   2       15.86       12.73      6.79 o 
  -8   4   2       15.66       13.80      8.05 o 
  -7   4   2        1.62        7.89      3.81 o 
  -6   4   2      841.81      805.09     26.17 o 
  -5   4   2      377.84      413.72     22.71 o 
  -4   4   2       20.55       17.96      3.12 o 
  -3   4   2      388.59      350.59     13.74 o 
  -2   4   2      297.07      298.11     10.21 o 
  -1   4   2      199.39      213.76      7.76 o 
   0   4   2     1784.61     1691.30     54.65 o 
   1   4   2       35.92       31.98      3.04 o 
   2   4   2     1081.69     1181.47     39.81 o 
   3   4   2      697.78      596.35     30.09 o 
   4   4   2     1357.33     1416.28     66.96 o 
   5   4   2      331.42      194.94     15.26 o 
   6   4   2      714.46      768.79     42.23 o 
   7   4   2      234.70      198.57     17.47 o 
   8   4   2       59.38       55.63     11.92 o 
   9   4   2        1.59        1.00      8.21 o 
  10   4   2      246.22      211.86     23.09 o 
  11   4   2       36.92       58.99     15.61 o 
  12   4   2        4.39       -0.59     11.17 o 
 -10   5   2       30.20       51.08     15.84 o 
  -9   5   2       31.71       62.11     10.69 o 
  -8   5   2       14.88       27.55      7.38 o 
  -7   5   2       63.50       56.35      8.39 o 
  -6   5   2      191.23      205.82     13.36 o 
  -5   5   2     1571.36     1599.89     44.90 o 
  -4   5   2     1309.82     1258.12     35.59 o 
  -3   5   2       18.54       14.02      2.87 o 
  -2   5   2      472.81      488.28     15.55 o 
  -1   5   2     8096.24     8810.68    220.98 o 
   0   5   2     1386.44     1571.57     51.60 o 
   1   5   2      348.77      406.81     15.80 o 
   2   5   2     4018.37     4128.37    131.04 o 
   3   5   2     1591.28     1533.76     51.94 o 
   4   5   2        0.21        6.16      4.01 o 
   5   5   2      323.17      316.45     20.56 o 
   6   5   2      529.89      479.98     29.50 o 
   7   5   2       54.77       24.06      8.02 o 
   8   5   2       80.69       67.85     12.46 o 
   9   5   2       58.92       89.27     15.23 o 
  10   5   2       11.75        7.51      9.20 o 
  11   5   2        0.33       -2.13     10.42 o 
 -10   6   2        6.63        6.77      8.56 o 
  -9   6   2      155.43      196.37     20.52 o 
  -8   6   2        2.45        6.85      7.13 o 
  -7   6   2        0.23        1.85      5.32 o 
  -6   6   2        2.02        1.48      4.63 o 
  -5   6   2      167.24      182.45     12.35 o 
  -4   6   2      139.40      128.24     21.67 o 
  -3   6   2      156.46      178.15      8.41 o 
  -2   6   2      400.60      424.04     14.28 o 
  -1   6   2       23.81       22.95      3.25 o 
   0   6   2     1921.53     1999.95     53.33 o 
   1   6   2      646.76      661.73     24.34 o 
   2   6   2       11.99       14.83      3.51 o 
   3   6   2     1180.86     1151.82     40.67 o 
   4   6   2     2037.48     2143.62     99.80 o 
   5   6   2      257.15      239.34     17.57 o 
   6   6   2       15.13       11.76      6.32 o 
   7   6   2      532.80      336.64     24.92 o 
   8   6   2      213.36      209.39     20.54 o 
   9   6   2        9.03       17.95      9.77 o 
  10   6   2       98.24       90.48     17.20 o 
  11   6   2        5.44        3.79     10.87 o 
  -9   7   2       86.70       74.34     11.88 o 
  -8   7   2      300.00      246.55     17.70 o 
  -7   7   2      312.80      355.89     20.34 o 
  -6   7   2      318.59      339.19     18.79 o 
  -5   7   2      246.57      269.31     35.03 o 
  -4   7   2       72.12       88.75      9.01 o 
  -3   7   2      275.35      323.49     18.95 o 
  -2   7   2        0.15       -0.74      3.25 o 
  -1   7   2      253.86      240.18      9.78 o 
   0   7   2      294.56      309.67     11.69 o 
   1   7   2       59.67       49.28      5.41 o 
   2   7   2      546.99      593.25     23.24 o 
   3   7   2      572.14      569.92     34.95 o 
   4   7   2      398.65      416.76     26.05 o 
   5   7   2      860.73      842.56     45.48 o 
   6   7   2       69.24       41.82      9.47 o 
   7   7   2       65.69       62.06     11.84 o 
   8   7   2       55.11       66.10     13.43 o 
   9   7   2      232.74      278.13     26.03 o 
  10   7   2       11.21       34.56     14.13 o 
  -9   8   2      115.17      124.53     20.54 o 
  -8   8   2       41.50       55.85     14.21 o 
  -7   8   2       39.75       36.89      8.91 o 
  -6   8   2      557.03      631.27     40.18 o 
  -5   8   2      224.05      250.22     16.07 o 
  -4   8   2       88.85       99.46      9.95 o 
  -3   8   2      520.09      567.50     35.66 o 
  -2   8   2       83.71       96.00     14.08 o 
  -1   8   2      575.76      622.38     37.06 o 
   0   8   2      383.88      391.86     26.54 o 
   1   8   2      127.30      136.87     16.61 o 
   2   8   2        5.47        4.01      5.97 o 
   3   8   2       16.62        6.32      6.62 o 
   4   8   2      235.66      230.19     21.69 o 
   5   8   2       64.62       74.20     14.43 o 
  -8   9   2        0.71       -2.48      8.88 o 
  -7   9   2        3.81       -0.03      8.48 o 
  -6   9   2       19.02       26.73     10.74 o 
  -5   9   2        7.79       -0.75      6.73 o 
  -4   9   2      105.93       89.43     15.48 o 
  -3   9   2       29.23       38.06     10.60 o 
  -2   9   2       50.55       34.15      9.98 o 
  -1   9   2       69.95       53.34     11.60 o 
   0   9   2      388.62      390.14     28.18 o 
   1   9   2       18.34       13.67      7.80 o 
   2   9   2        1.04        3.57      4.59 o 
   3   9   2        1.28        6.92      7.37 o 
   4   9   2      476.76      478.74     34.23 o 
   5   9   2        3.80        3.63      9.45 o 
   6   9   2        1.78       11.17     10.50 o 
   7   9   2       47.41       52.51     14.91 o 
  -7  10   2        4.47        0.48     10.31 o 
  -6  10   2        1.38       -6.11      8.45 o 
  -5  10   2       31.34       46.02     12.89 o 
  -4  10   2      171.69      157.07     20.10 o 
  -3  10   2        3.71       -1.99      7.86 o 
  -2  10   2      164.87      118.37     17.01 o 
  -1  10   2      187.43      204.03     21.48 o 
   0  10   2      187.22      116.40     16.52 o 
   1  10   2      144.77      163.72     19.11 o 
   2  10   2      198.23      194.48     20.62 o 
   4  10   2        7.65        8.69      9.69 o 
   5  10   2       90.10       66.61     15.53 o 
   6  10   2       14.19        7.86     11.33 o 
   7  10   2        3.24        8.80     11.14 o 
   8  10   2       28.06       27.37     15.18 o 
  -5  11   2        0.63        0.19      8.88 o 
  -4  11   2        1.28       -3.10      6.81 o 
  -3  11   2       64.86       62.82     15.15 o 
  -2  11   2       47.63       55.47     13.67 o 
  -1  11   2        2.74        8.26      8.72 o 
   0  11   2       63.34       43.41     12.00 o 
   1  11   2       63.43       65.08     14.02 o 
   2  11   2        0.34       -7.16      7.70 o 
   3  11   2       89.23       77.57     15.83 o 
  -3  12   2        9.82        2.64      9.98 o 
  -2  12   2       10.37        6.41      9.34 o 
  -1  12   2       29.35       34.99     12.68 o 
   0  12   2       46.68       48.44     14.32 o 
   1  12   2       12.60        6.70      9.10 o 
   2  12   2       30.21        5.89      9.88 o 
   3  12   2       59.24       55.47     14.34 o 
   4  12   2        0.24        1.02      9.58 o 
  -4 -11   3      110.65      124.48     19.92 o 
  -3 -11   3       41.09       50.84     14.75 o 
  -2 -11   3        0.32        1.02      9.74 o 
  -1 -11   3      136.95      103.05     18.25 o 
   0 -11   3       28.05       56.55     15.72 o 
   1 -11   3        0.27        1.26      6.24 o 
   2 -11   3       46.73       52.46     10.01 o 
   3 -11   3       50.75       47.41     15.88 o 
   4 -11   3       20.95       19.32      8.77 o 
  -6 -10   3        0.62       -9.31      9.31 o 
  -5 -10   3       35.40       24.33     12.62 o 
  -4 -10   3        7.06       -4.58      8.64 o 
  -3 -10   3       24.35        1.43      9.07 o 
  -2 -10   3       62.67       65.48     14.59 o 
  -1 -10   3      201.79      197.65     21.96 o 
   0 -10   3      186.44      193.73     14.76 o 
   1 -10   3       67.68       77.97     10.85 o 
   2 -10   3      131.54      131.83     14.60 o 
   3 -10   3       14.99       22.30      7.84 o 
   4 -10   3       52.47       33.72      8.68 o 
   5 -10   3       81.48       70.33     11.84 o 
   6 -10   3        3.88        4.20      7.94 o 
  -7  -9   3        8.82        6.24     10.71 o 
  -6  -9   3        4.72       -8.99      8.99 o 
  -5  -9   3        0.12        3.90      8.67 o 
  -4  -9   3       29.60       36.52     11.55 o 
  -3  -9   3       12.03        3.55      8.72 o 
  -2  -9   3       39.90       28.45     10.85 o 
  -1  -9   3       11.85       15.63      6.31 o 
   0  -9   3      687.15      708.50     39.33 o 
   1  -9   3       26.57       28.86      8.22 o 
   2  -9   3       32.70       40.37      7.90 o 
   3  -9   3      295.04      315.32     18.67 o 
   4  -9   3      421.80      408.38     38.89 o 
   5  -9   3       18.72       13.32      7.32 o 
   6  -9   3      158.12      149.90     23.66 o 
   7  -9   3      133.42      153.39     39.12 o 
  -8  -8   3      228.65      423.41     52.64 o 
  -7  -8   3       28.60       68.44     36.74 o 
  -6  -8   3        2.47       -1.16      8.91 o 
  -5  -8   3      232.79      280.92     24.81 o 
  -4  -8   3      178.80      132.98     17.01 o 
  -3  -8   3       45.92       46.99     12.16 o 
  -2  -8   3        4.84       -2.45      6.89 o 
  -1  -8   3      120.31      128.10     16.24 o 
   0  -8   3      119.20      138.10     10.97 o 
   1  -8   3       63.50       64.37      8.35 o 
   2  -8   3      599.99      599.22     56.21 o 
   3  -8   3        2.01       -0.63      5.95 o 
   4  -8   3        3.41       -0.55      5.32 o 
   5  -8   3      825.24      821.54     36.83 o 
   6  -8   3        3.66        0.16      6.90 o 
   7  -8   3       63.43       66.20     10.86 o 
   8  -8   3      181.41      169.01     16.74 o 
  -9  -7   3       37.66       31.78     17.20 o 
  -8  -7   3       62.89       93.47     24.28 o 
  -7  -7   3       33.36       57.22     20.54 o 
  -6  -7   3      484.77      553.18     37.68 o 
  -5  -7   3       57.53       78.80     13.73 o 
  -4  -7   3       78.72       84.37     13.56 o 
  -3  -7   3     1172.01     1264.86     66.56 o 
  -2  -7   3      468.08      541.63     42.31 o 
  -1  -7   3        0.27        0.62      3.49 o 
   0  -7   3      381.81      364.58     20.64 o 
   1  -7   3     1188.08     1183.01     42.69 o 
   2  -7   3      361.19      381.09     18.61 o 
   3  -7   3       43.09       38.20      6.93 o 
   4  -7   3      622.99      717.80     30.39 o 
   5  -7   3       80.87       69.64      9.49 o 
   6  -7   3      193.26      183.37     14.70 o 
   7  -7   3      176.12      176.51     15.52 o 
   8  -7   3       16.10        4.87     10.11 o 
   9  -7   3       84.60       87.28     14.49 o 
 -10  -6   3        2.89        9.04     14.00 o 
  -9  -6   3       29.94       31.70     15.80 o 
  -8  -6   3        7.87        3.01     11.12 o 
  -7  -6   3       54.24       95.06     19.11 o 
  -6  -6   3        1.34       12.25      8.34 o 
  -5  -6   3      627.57      655.97     39.75 o 
  -4  -6   3      688.65      624.80     37.81 o 
  -3  -6   3      514.10      537.67     21.87 o 
  -2  -6   3     1139.65     1127.85     39.53 o 
  -1  -6   3     1270.98     1312.40     45.16 o 
   0  -6   3      612.39      603.79     23.95 o 
   1  -6   3     1401.71     1348.56     46.73 o 
   2  -6   3      835.98      787.24     58.51 o 
   3  -6   3      439.67      479.76     31.68 o 
   4  -6   3       22.20       28.59      6.36 o 
   5  -6   3     1087.55     1000.99     38.89 o 
   6  -6   3      173.94      194.16     14.47 o 
   7  -6   3       49.71       31.20      8.72 o 
   8  -6   3      123.20      148.98     23.41 o 
   9  -6   3      136.71      212.70     28.23 o 
  10  -6   3       14.34       14.96     14.67 o 
 -10  -5   3       80.48       78.00     18.62 o 
  -9  -5   3       89.84      127.44     19.94 o 
  -8  -5   3       81.38       85.56     16.09 o 
  -7  -5   3       22.82        5.76      9.18 o 
  -6  -5   3      318.35      349.59     19.32 o 
  -5  -5   3      434.46      437.10     29.26 o 
  -4  -5   3      221.03      223.84     18.97 o 
  -3  -5   3       97.54      114.38     10.16 o 
  -2  -5   3     1171.97     1256.58     42.47 o 
  -1  -5   3      228.22      223.77     11.08 o 
   0  -5   3      578.50      616.84     34.03 o 
   1  -5   3     2249.86     2449.34     78.97 o 
   2  -5   3      160.77      152.98     17.39 o 
   3  -5   3       17.78       11.83      3.99 o 
   4  -5   3      325.21      348.30     38.12 o 
   5  -5   3      334.74      256.42     14.69 o 
   6  -5   3      268.24      321.85     17.97 o 
   7  -5   3      168.22      200.79     15.06 o 
   8  -5   3       36.45       36.15     12.62 o 
   9  -5   3        0.05       -0.16     10.71 o 
  10  -5   3      166.15      212.21     28.80 o 
  11  -5   3       58.63       62.36     21.13 o 
 -11  -4   3        2.32        4.68     11.41 o 
 -10  -4   3      359.32      424.67     35.04 o 
  -9  -4   3        5.62       -6.08      7.54 o 
  -8  -4   3       67.50       58.54     12.78 o 
  -7  -4   3      230.80      254.66     23.44 o 
  -6  -4   3      162.31      163.93     17.87 o 
  -5  -4   3     1269.27     1340.76     68.39 o 
  -4  -4   3      822.71      818.01     44.22 o 
  -3  -4   3      261.53      250.43     18.46 o 
  -2  -4   3        4.36        5.97      2.04 o 
  -1  -4   3     2666.33     2601.54     67.63 o 
   0  -4   3     2974.99     2830.67     73.25 o 
   1  -4   3      363.69      361.50     11.94 o 
   2  -4   3     3100.30     3390.55     87.31 o 
   3  -4   3     2098.42     1926.82     51.23 o 
   4  -4   3       21.41       18.60      4.49 o 
   5  -4   3      844.75      901.50     70.53 o 
   6  -4   3     1130.91     1209.34     44.84 o 
   7  -4   3       31.24       32.05     10.25 o 
   8  -4   3      100.68       90.40     16.79 o 
   9  -4   3       33.30       75.95     17.57 o 
  10  -4   3       97.34       78.29     18.57 o 
  11  -4   3       40.80       49.06     17.39 o 
 -11  -3   3       83.83       75.30     17.98 o 
 -10  -3   3       12.72       19.59     12.11 o 
  -9  -3   3      407.82      431.86     33.32 o 
  -8  -3   3      433.58      432.91     31.38 o 
  -7  -3   3      110.45       94.84     14.13 o 
  -6  -3   3      492.14      394.69     27.21 o 
  -5  -3   3     2776.68     2589.93    121.86 o 
  -4  -3   3      409.89      435.48     49.08 o 
  -3  -3   3       71.80       57.84      6.24 o 
  -2  -3   3       13.91        5.72      2.17 o 
  -1  -3   3        4.60       14.96      4.94 o 
   0  -3   3        7.73        9.34      1.95 o 
   1  -3   3      452.42      501.56     15.10 o 
   2  -3   3      141.71      116.38      7.16 o 
   3  -3   3        1.97        1.72      1.68 o 
   4  -3   3      638.70      676.54     20.64 o 
   5  -3   3       72.66       58.16      4.88 o 
   6  -3   3        9.62        2.07      5.62 o 
   7  -3   3      616.88      724.08     44.41 o 
   8  -3   3       39.91       35.93     11.17 o 
   9  -3   3        4.67        6.08      9.93 o 
  10  -3   3       78.51      119.95     21.32 o 
  11  -3   3       41.15       50.14     17.63 o 
 -11  -2   3       26.13       19.24     13.19 o 
 -10  -2   3      139.93      137.58     20.48 o 
  -9  -2   3       87.84      111.96     17.95 o 
  -8  -2   3       16.70       14.32      8.37 o 
  -7  -2   3      253.87      244.38     20.67 o 
  -6  -2   3      876.62      663.80     38.35 o 
  -5  -2   3      166.64      151.48     15.13 o 
  -4  -2   3      714.64      617.25     46.20 o 
  -3  -2   3     3712.09     3487.60    112.56 o 
  -2  -2   3       30.38       29.06      4.04 o 
  -1  -2   3     3782.10     3613.56     91.58 o 
   0  -2   3     5902.70     5552.48    150.01 o 
   1  -2   3     1504.09     1540.54     48.87 o 
   2  -2   3      288.75      259.37     11.50 o 
   3  -2   3     1187.03      987.41     27.85 o 
   4  -2   3     1566.21     1434.32     48.70 o 
   5  -2   3      160.76      132.63      8.60 o 
   6  -2   3       53.49       38.96      5.72 o 
   7  -2   3     1036.98     1200.62     64.83 o 
   8  -2   3        2.10       19.67      9.47 o 
   9  -2   3      169.17      139.98     20.08 o 
  10  -2   3      317.45      307.00     30.76 o 
  11  -2   3       14.05       18.19     12.57 o 
  12  -2   3       12.28       21.10     14.78 o 
 -11  -1   3      211.32      258.02     28.74 o 
 -10  -1   3        7.28       19.65     10.63 o 
  -9  -1   3       44.83       28.61     10.63 o 
  -8  -1   3      285.20      258.59     22.98 o 
  -7  -1   3      259.53      313.30     24.38 o 
  -6  -1   3      127.94      126.47     10.29 o 
  -5  -1   3     1328.25     1213.16     43.82 o 
  -4  -1   3     2416.64     2118.75     70.91 o 
  -3  -1   3     1268.40     1465.90     49.71 o 
  -2  -1   3      224.27      251.65     34.36 o 
  -1  -1   3    18687.41    17816.72    623.16 o 
   0  -1   3     6992.70     7021.22    219.28 o 
   1  -1   3      844.72     1011.28     34.09 o 
   2  -1   3     1285.31     1265.01     42.31 o 
   3  -1   3      765.10      717.48     25.71 o 
   4  -1   3     2711.16     2590.32     84.22 o 
   5  -1   3      610.25      556.98     22.27 o 
   6  -1   3        3.87       -1.26      4.68 o 
   7  -1   3       15.54       26.97      8.67 o 
   8  -1   3      609.91      618.45     40.56 o 
   9  -1   3      148.26      143.72     19.65 o 
  10  -1   3       77.32      101.22     18.79 o 
  11  -1   3      214.48      180.46     25.81 o 
  12  -1   3       52.25       86.74     20.75 o 
 -11   0   3        1.80        0.16     10.52 o 
 -10   0   3       98.19      103.83     18.38 o 
  -9   0   3      187.22      187.53     21.80 o 
  -8   0   3        0.38       10.74      7.32 o 
  -7   0   3      211.76      214.45     14.57 o 
  -6   0   3      660.99      709.76     29.26 o 
  -5   0   3     1554.73     1673.23     58.02 o 
  -4   0   3      646.82      635.34     57.74 o 
  -3   0   3      472.81      425.03     13.12 o 
  -2   0   3      598.67      593.95     20.18 o 
  -1   0   3     9786.64     9971.51    412.73 o 
   0   0   3    26960.63    25861.48   1071.04 o 
   1   0   3     2385.95     2458.19    165.98 o 
   2   0   3      145.29      185.84      8.84 o 
   3   0   3      347.58      334.36     13.67 o 
   4   0   3     3734.10     3258.77    115.26 o 
   5   0   3      399.56      543.60     37.95 o 
   6   0   3       65.64       29.98      7.78 o 
   7   0   3       16.22       10.17      6.41 o 
   8   0   3        1.16       -4.25      5.97 o 
   9   0   3       20.46        8.42      9.07 o 
  10   0   3      314.07      336.07     29.87 o 
  11   0   3       26.76       58.00     16.87 o 
  12   0   3        0.45        0.35     11.30 o 
 -11   1   3       79.00       79.29     19.30 o 
 -10   1   3       38.30        3.82     10.07 o 
  -9   1   3       70.54       54.72     14.00 o 
  -8   1   3      271.42      232.86     23.01 o 
  -7   1   3       74.60       67.41      8.78 o 
  -6   1   3      140.00      118.20     10.03 o 
  -5   1   3      210.31      184.57     10.91 o 
  -4   1   3     2676.88     2553.53     87.27 o 
  -3   1   3        2.44        3.21      1.58 o 
  -2   1   3     1660.64     1564.99     55.72 o 
  -1   1   3     1344.31     1299.93     59.08 o 
   0   1   3     9263.50     9193.55    285.71 o 
   1   1   3      880.57      890.31     73.85 o 
   2   1   3     3571.29     3289.24    104.32 o 
   3   1   3       43.13       59.02      6.16 o 
   4   1   3        3.21        6.50      2.74 o 
   5   1   3     1761.06     1762.92     83.97 o 
   6   1   3      679.53      727.64     40.59 o 
   7   1   3       94.45      155.35     16.50 o 
   8   1   3       80.81       93.77     14.56 o 
   9   1   3      115.41      140.62     18.54 o 
  10   1   3       19.00        7.21      9.53 o 
  11   1   3        4.77       13.73     11.68 o 
  12   1   3        4.54       10.55     11.68 o 
 -11   2   3      132.51      114.95     21.91 o 
 -10   2   3        2.98       12.30     12.43 o 
  -9   2   3       17.80       17.28     11.03 o 
  -7   2   3       25.26       13.02      4.04 o 
  -6   2   3       62.35       51.96      5.53 o 
  -5   2   3      848.97      912.40     48.81 o 
  -4   2   3      184.21      162.66     14.22 o 
  -3   2   3      527.81      498.83     15.49 o 
  -2   2   3      775.26      862.87     24.01 o 
  -1   2   3     2854.95     3244.38    102.72 o 
   0   2   3       48.86       45.83      6.06 o 
   2   2   3       63.38       57.97      4.06 o 
   3   2   3     2214.13     2193.00     71.33 o 
   4   2   3     2091.15     2100.82     69.49 o 
   5   2   3     2566.28     2453.39    113.76 o 
   6   2   3       86.25       97.00     11.92 o 
   7   2   3      455.22      426.20     28.74 o 
   8   2   3      505.82      567.77     37.17 o 
   9   2   3       20.93       19.05      9.77 o 
  10   2   3       49.89       43.01     13.11 o 
  11   2   3       20.93       27.61     12.35 o 
  12   2   3      157.43       93.39     19.89 o 
 -11   3   3       45.78       40.18     17.28 o 
 -10   3   3      223.58      282.67     29.71 o 
  -9   3   3      134.15      178.73     23.15 o 
  -8   3   3        4.44        5.02      4.31 o 
  -7   3   3      941.42     1028.66     31.98 o 
  -6   3   3      924.15      873.92     47.22 o 
  -5   3   3       57.54       42.45      4.72 o 
  -4   3   3      186.79      197.79      8.64 o 
  -3   3   3     2760.88     2946.53    111.14 o 
  -2   3   3      152.12      155.30      6.47 o 
  -1   3   3      218.56      200.07      7.30 o 
   0   3   3     1565.20     1757.51     82.57 o 
   1   3   3       40.12       34.34      6.06 o 
   2   3   3      163.86      208.96      9.03 o 
   3   3   3      274.40      455.86     26.17 o 
   4   3   3     1201.72     1320.37     45.66 o 
   5   3   3       41.74       33.91      7.00 o 
   6   3   3       79.19      121.60     13.00 o 
   7   3   3      286.72      333.35     24.28 o 
   8   3   3        8.71       11.71      7.43 o 
   9   3   3     1289.96     1552.92     81.71 o 
  10   3   3      190.67      170.96     21.21 o 
  11   3   3        0.85       -4.01     10.31 o 
  12   3   3       71.89       92.26     19.57 o 
 -11   4   3      140.15      137.85     23.85 o 
 -10   4   3        8.34        2.53     12.08 o 
  -9   4   3      141.66      173.24     15.50 o 
  -8   4   3      290.86      302.08     16.65 o 
  -7   4   3      117.64      113.23     10.89 o 
  -6   4   3      735.65      771.51     28.17 o 
  -5   4   3      996.92     1055.62     31.27 o 
  -4   4   3       28.96       33.44      4.04 o 
  -3   4   3      237.48      236.88      9.41 o 
  -2   4   3     2094.44     2058.73     54.22 o 
  -1   4   3      475.78      443.59     13.76 o 
   0   4   3        1.22       -0.43      1.59 o 
   1   4   3     1139.01     1195.07     58.94 o 
   2   4   3      376.08      390.34     15.05 o 
   3   4   3       88.11       72.88      5.66 o 
   4   4   3      309.47      388.97     16.86 o 
   5   4   3     1745.55     1815.82     62.35 o 
   6   4   3        1.25        0.75      5.01 o 
   7   4   3       84.60       82.41     12.03 o 
   8   4   3       74.32       77.81     13.00 o 
   9   4   3      402.07      457.77     32.81 o 
  10   4   3       86.53       55.23     13.97 o 
  11   4   3       98.20       92.31     18.36 o 
  12   4   3        3.97       -1.16     11.20 o 
 -10   5   3       47.31       45.21     10.25 o 
  -9   5   3        4.46        8.93      6.87 o 
  -8   5   3       51.08       44.81      8.35 o 
  -7   5   3        4.55        6.59      5.42 o 
  -6   5   3      247.40      238.67     14.87 o 
  -5   5   3      346.88      374.08     14.34 o 
  -4   5   3       99.03      113.41     11.07 o 
  -3   5   3       65.04       82.76      6.22 o 
  -2   5   3      355.45      378.80     12.89 o 
  -1   5   3      357.19      390.48     12.78 o 
   0   5   3      242.73      183.16      8.52 o 
   1   5   3     1602.26     1640.71     53.74 o 
   2   5   3      137.18      165.55      8.69 o 
   3   5   3     1295.17     1018.29     35.87 o 
   4   5   3      472.94      455.42     27.17 o 
   5   5   3       70.44       92.37     12.58 o 
   6   5   3       80.77       60.99      9.58 o 
   7   5   3       19.14       33.21      8.94 o 
   8   5   3        8.23        7.37      7.46 o 
   9   5   3       15.17        7.19      8.34 o 
  10   5   3      142.95      134.81     18.92 o 
  11   5   3       20.36       26.46     12.62 o 
 -10   6   3       65.14       56.32     11.98 o 
  -9   6   3        3.97       -2.75      5.98 o 
  -8   6   3       18.52       43.52      8.73 o 
  -7   6   3       31.07       21.95      6.92 o 
  -6   6   3      107.31       81.93      9.38 o 
  -5   6   3      180.22      206.90     14.36 o 
  -4   6   3       35.87       42.43      4.82 o 
  -3   6   3        2.11        0.78      2.57 o 
  -2   6   3      104.59      102.66      7.35 o 
  -1   6   3     1329.63     1340.05     37.08 o 
   0   6   3       11.43        6.95      2.94 o 
   1   6   3       18.05       27.09      3.64 o 
   2   6   3     1704.58     1833.18     60.79 o 
   3   6   3      674.61      689.53     26.16 o 
   4   6   3        9.52        8.14      7.87 o 
   5   6   3     1352.81     1311.26     47.29 o 
   6   6   3      603.55      625.03     26.97 o 
   7   6   3       66.30       99.20     13.08 o 
   8   6   3      121.35      113.33     14.88 o 
   9   6   3      223.47      224.84     22.45 o 
  10   6   3        2.02        2.61      9.85 o 
  11   6   3        1.43        0.22      9.82 o 
  -9   7   3      127.69      149.72     20.54 o 
  -8   7   3       45.00       39.60      8.84 o 
  -7   7   3       63.87       56.09      9.59 o 
  -6   7   3      250.89      271.93     23.97 o 
  -5   7   3       33.67       38.27      9.19 o 
  -4   7   3       62.27       62.31      9.70 o 
  -3   7   3       47.60       41.74     10.12 o 
  -2   7   3      191.42      238.04     49.40 o 
  -1   7   3        9.50       16.90      6.39 o 
   0   7   3       60.69       62.90     12.19 o 
   1   7   3      217.13      210.28     16.66 o 
   2   7   3       52.53       41.88      8.88 o 
   3   7   3      310.00      322.37     24.11 o 
   4   7   3      720.03      740.39     44.57 o 
   5   7   3       57.71       46.72     11.49 o 
   6   7   3       48.47       20.51     10.09 o 
   7   7   3      478.77      464.66     35.45 o 
  -8   8   3      102.52      116.35     19.05 o 
  -7   8   3      229.94      217.62     23.23 o 
  -6   8   3      272.67      232.26     23.44 o 
  -5   8   3      412.36      407.74     29.82 o 
  -4   8   3      646.04      661.24     40.69 o 
  -3   8   3      629.69      689.74     41.45 o 
  -2   8   3        0.80        3.93      6.70 o 
  -1   8   3     1625.18     1827.49     88.30 o 
   0   8   3      414.82      397.23     18.62 o 
   1   8   3        1.64       11.79      6.11 o 
   2   8   3       14.85       10.12      6.62 o 
   3   8   3      282.30      288.78     23.12 o 
   4   8   3       90.95      102.24     15.31 o 
   5   8   3       52.28       47.26     11.95 o 
   6   8   3        1.15       12.49     10.12 o 
   7   8   3      118.95      129.21     20.67 o 
   8   8   3      145.53      138.63     21.83 o 
   9   8   3       67.42       48.61     16.47 o 
  10   8   3       13.76        3.07     12.35 o 
  -7   9   3        2.75       -8.64      8.64 o 
  -6   9   3       72.81       64.30     15.07 o 
  -5   9   3      156.00      134.19     18.60 o 
  -4   9   3      105.55       74.34     14.51 o 
  -3   9   3      618.10      731.16     44.70 o 
  -2   9   3       14.40       25.57      9.61 o 
  -1   9   3       86.14       65.37     12.43 o 
   0   9   3     1275.57     1283.30     66.80 o 
   1   9   3      288.36      312.22     24.95 o 
   2   9   3        9.69        9.42      7.48 o 
   3   9   3       64.35       50.09     11.41 o 
   4   9   3      597.86      656.64     42.77 o 
   5   9   3        6.30        7.16      8.85 o 
   6   9   3       18.49       25.70     12.11 o 
   7   9   3       20.86       24.44     13.46 o 
   8   9   3       28.07       15.37     13.11 o 
   9   9   3        9.55        4.39     11.47 o 
  -6  10   3       37.79       50.71     14.99 o 
  -5  10   3        0.00        4.71      9.10 o 
  -4  10   3       84.37       72.94     15.34 o 
  -3  10   3       76.99       71.13     14.26 o 
  -2  10   3        4.24       -1.67      7.48 o 
  -1  10   3        3.98       -2.31      6.62 o 
   0  10   3      140.05      138.36     18.09 o 
   1  10   3        9.35        3.42      7.21 o 
   2  10   3       12.81        9.82      8.42 o 
   4  10   3       18.59       12.08      9.45 o 
   5  10   3        5.97       -0.89      8.96 o 
   6  10   3        0.47       -3.47      9.31 o 
   7  10   3        0.25       -1.78     11.44 o 
   8  10   3        0.43       14.29     13.94 o 
  -5  11   3       26.16       11.82     10.47 o 
  -4  11   3       19.87       28.58     11.71 o 
  -3  11   3       11.28        4.33     10.33 o 
  -2  11   3       46.16       25.22     11.06 o 
  -1  11   3       30.83       10.04      9.18 o 
   0  11   3        2.25       -1.80      7.70 o 
   1  11   3       35.69       30.33     11.63 o 
   2  11   3       93.18       92.93     16.58 o 
   3  11   3       23.16        7.75      7.86 o 
   6  11   3        7.40        5.76     12.11 o 
  -3  12   3       29.17       39.59     14.34 o 
  -2  12   3        5.52        8.37      9.39 o 
  -1  12   3        0.04       -1.29      9.26 o 
   0  12   3       54.62       49.28     14.43 o 
   1  12   3       16.39        9.39      9.53 o 
   2  12   3        0.31       -5.11      8.05 o 
   3  12   3        3.43       -5.54      8.40 o 
   4  12   3       98.28      115.78     20.35 o 
  -3 -11   4       41.94       57.35     15.74 o 
  -2 -11   4       76.57       98.91     19.05 o 
  -1 -11   4        3.19       -3.01     11.33 o 
   0 -11   4       31.49       21.53     12.97 o 
   1 -11   4       72.98       45.32     15.42 o 
   2 -11   4        4.04        5.25     13.32 o 
   3 -11   4       56.77       42.42     10.47 o 
  -5 -10   4      183.09      184.04     23.41 o 
  -4 -10   4       73.15       82.11     17.28 o 
  -3 -10   4       24.40       21.32     12.62 o 
  -2 -10   4        0.19       -2.48      8.96 o 
  -1 -10   4      435.08      473.55     35.77 o 
   0 -10   4        2.67       12.08     11.73 o 
   1 -10   4        0.30       -6.08     10.12 o 
   2 -10   4      127.05      133.29     14.82 o 
   3 -10   4      283.58      307.33     20.25 o 
   4 -10   4        2.29        1.60      6.47 o 
   5 -10   4       78.32       88.54     18.29 o 
  -7  -9   4        0.75       -7.05     11.47 o 
  -6  -9   4        2.86       -2.31      9.53 o 
  -5  -9   4       17.30       24.44     11.63 o 
  -4  -9   4      137.98      150.69     20.02 o 
  -3  -9   4       52.33       21.07     10.55 o 
  -2  -9   4       10.70        2.13      8.96 o 
  -1  -9   4       38.23       56.09     14.43 o 
   0  -9   4      761.95      856.82     52.32 o 
   1  -9   4       28.25       33.92      7.59 o 
   2  -9   4       23.30       31.09      7.89 o 
   3  -9   4        1.16       -0.96      8.41 o 
   4  -9   4      202.19      212.47     16.46 o 
   5  -9   4      141.34      158.68     15.15 o 
   6  -9   4        1.05        2.82      6.86 o 
   7  -9   4       64.88       88.57     13.38 o 
  -8  -8   4       25.51       37.98     39.94 o 
  -7  -8   4        1.44        3.13      9.89 o 
  -6  -8   4       73.70       64.97     14.75 o 
  -5  -8   4        4.56        7.43      9.34 o 
  -4  -8   4      142.60      139.95     18.65 o 
  -3  -8   4       61.74       62.47     12.89 o 
  -2  -8   4       26.70       11.87      8.91 o 
  -1  -8   4       20.88       12.60      9.23 o 
   0  -8   4      210.72      233.73     14.36 o 
   1  -8   4        9.12       11.67      5.31 o 
   2  -8   4       24.53       27.04      6.74 o 
   3  -8   4        4.52        0.65      4.92 o 
   4  -8   4      287.38      267.75     17.37 o 
   5  -8   4       16.02       17.27      6.81 o 
   6  -8   4      134.56      123.59     13.34 o 
   7  -8   4      210.13      185.59     16.94 o 
   8  -8   4        6.37        4.27      7.59 o 
  -9  -7   4        4.99       12.14     19.11 o 
  -8  -7   4      239.75      428.06     49.55 o 
  -7  -7   4        8.56       33.72     25.16 o 
  -6  -7   4        1.83       11.01      9.23 o 
  -5  -7   4      454.84      461.95     32.86 o 
  -4  -7   4      127.72      125.23     16.58 o 
  -3  -7   4        8.13        4.60      7.21 o 
  -2  -7   4      204.85      199.70     19.73 o 
  -1  -7   4      110.35      101.41     14.75 o 
   0  -7   4       80.42       69.87      7.84 o 
   1  -7   4      317.88      264.96     14.69 o 
   2  -7   4      579.13      554.01     24.40 o 
   3  -7   4      139.25      129.24     22.90 o 
   4  -7   4        1.41        7.42      5.32 o 
   5  -7   4      262.25      198.54     28.53 o 
   6  -7   4       15.73       10.82      7.90 o 
   7  -7   4       62.20       66.71     21.99 o 
   8  -7   4      195.48      194.27     19.42 o 
   9  -7   4       46.46       57.00     19.08 o 
  -9  -6   4       24.94       36.76     16.50 o 
  -8  -6   4        3.82        0.43     13.59 o 
  -7  -6   4      160.28      267.12     32.48 o 
  -6  -6   4      219.49      303.61     26.24 o 
  -5  -6   4        0.46       13.03      7.94 o 
  -4  -6   4      161.60      158.82     17.39 o 
  -3  -6   4     1835.65     1852.44     92.04 o 
  -2  -6   4       12.43        7.21      6.84 o 
  -1  -6   4       14.17        7.46      3.78 o 
   0  -6   4     2333.28     2385.02     78.03 o 
   1  -6   4      867.54      837.54     33.92 o 
   2  -6   4      188.78      163.26     11.38 o 
   3  -6   4      140.63      163.85     27.37 o 
   4  -6   4     1927.51     1917.25     66.17 o 
   5  -6   4       10.56       -0.80      4.51 o 
   6  -6   4       61.68       75.14     10.50 o 
   7  -6   4      228.41      244.07     17.53 o 
   8  -6   4      314.38      282.27     29.55 o 
   9  -6   4       27.58       19.35     14.61 o 
  10  -6   4       38.62       10.28     14.51 o 
 -10  -5   4        0.40       18.84     13.08 o 
  -9  -5   4       19.89       16.42     12.03 o 
  -8  -5   4        1.08        3.63     10.85 o 
  -7  -5   4      108.31      156.66     21.83 o 
  -6  -5   4       27.05       20.40      9.69 o 
  -5  -5   4      184.69      228.93     20.19 o 
  -4  -5   4      357.55      360.78     25.89 o 
  -3  -5   4      379.67      294.95     22.23 o 
  -2  -5   4      265.20      254.05     15.92 o 
  -1  -5   4      692.12      656.13     28.15 o 
   0  -5   4      368.34      357.67     12.80 o 
   1  -5   4      754.25      745.62     31.97 o 
   2  -5   4      948.87      946.07     34.82 o 
   3  -5   4      271.24      251.49     13.61 o 
   4  -5   4       33.27       37.44      6.41 o 
   5  -5   4     2291.35     2112.95     72.18 o 
   6  -5   4      204.49      195.59     20.28 o 
   7  -5   4       14.36        6.38      8.85 o 
   8  -5   4      108.64      141.27     21.26 o 
   9  -5   4      220.56      273.87     30.01 o 
  10  -5   4        1.62       -7.32     10.90 o 
 -10  -4   4       98.39       98.61     19.32 o 
  -9  -4   4       43.22       46.40     13.46 o 
  -8  -4   4        2.01       -0.13      8.26 o 
  -7  -4   4        0.31       -5.95      6.86 o 
  -6  -4   4      373.47      434.52     31.97 o 
  -5  -4   4       88.85       80.69     12.51 o 
  -4  -4   4        1.92        4.60      4.06 o 
  -3  -4   4      247.54      206.76     12.49 o 
  -2  -4   4     2290.08     2260.55     59.70 o 
  -1  -4   4      225.31      248.13     17.72 o 
   0  -4   4     2346.98     2343.11     61.43 o 
   1  -4   4     4909.59     4894.00    124.68 o 
   2  -4   4      462.38      422.96     16.06 o 
   3  -4   4        1.72        8.02      3.75 o 
   4  -4   4      853.97      898.41     33.91 o 
   5  -4   4      619.04      647.01     31.91 o 
   6  -4   4        9.02       16.69      9.15 o 
   7  -4   4      320.05      358.03     29.34 o 
   8  -4   4       61.86       47.29     13.00 o 
   9  -4   4        0.04       -2.80      8.56 o 
  10  -4   4      300.86      318.33     33.45 o 
  11  -4   4       10.49       13.35     14.72 o 
 -11  -3   4       10.40       10.36     12.51 o 
 -10  -3   4      274.94      264.05     28.23 o 
  -9  -3   4       81.60       77.48     16.01 o 
  -8  -3   4       73.78       81.60     14.72 o 
  -7  -3   4      334.77      373.32     28.37 o 
  -6  -3   4      470.91      511.46     24.33 o 
  -5  -3   4      120.16      136.69     10.96 o 
  -4  -3   4      831.75      755.35     29.98 o 
  -3  -3   4      586.83      573.03     23.66 o 
  -2  -3   4       26.44       27.47      2.50 o 
  -1  -3   4      794.78      774.74     22.19 o 
   0  -3   4     2036.35     2036.39     66.61 o 
   1  -3   4       91.50      109.12      5.99 o 
   2  -3   4     2475.09     2525.80     66.09 o 
   3  -3   4      449.56      464.62     15.23 o 
   4  -3   4        2.45       -1.28      3.11 o 
   5  -3   4     2022.85     1992.28     67.35 o 
   6  -3   4     1430.88     1176.61     63.46 o 
   7  -3   4        7.92       -3.18      6.00 o 
   8  -3   4       36.36       16.36      9.93 o 
   9  -3   4      478.41      519.97     39.16 o 
  10  -3   4       57.17       43.55     15.42 o 
  11  -3   4       82.62       57.41     17.76 o 
 -11  -2   4       51.31       74.79     18.81 o 
 -10  -2   4        2.21       -4.79      9.53 o 
  -9  -2   4      163.26      147.38     19.75 o 
  -8  -2   4      421.50      359.78     28.02 o 
  -7  -2   4       66.00       62.33     12.33 o 
  -6  -2   4     1863.69     1845.79     88.52 o 
  -5  -2   4     1951.11     1738.84    102.78 o 
  -4  -2   4     1177.38     1201.44     43.56 o 
  -3  -2   4     1754.35     1783.47     64.61 o 
  -2  -2   4     3239.94     3520.17    113.59 o 
  -1  -2   4     1211.45     1387.20     47.37 o 
   0  -2   4      435.99      436.78     17.51 o 
   1  -2   4     2567.68     2601.80     84.11 o 
   2  -2   4     1318.97     1334.13     78.28 o 
   3  -2   4       27.17       12.93      3.25 o 
   4  -2   4      306.85      306.44     23.54 o 
   5  -2   4      368.08      363.27     16.41 o 
   6  -2   4      191.31      241.76     20.47 o 
   7  -2   4      268.00      333.34     17.27 o 
   8  -2   4       10.05        3.58      7.16 o 
   9  -2   4       91.24      102.27     18.14 o 
  10  -2   4      172.12      184.14     24.63 o 
  11  -2   4       94.99      102.92     20.59 o 
 -11  -1   4       96.45       83.81     18.30 o 
 -10  -1   4      110.90      129.08     19.94 o 
  -9  -1   4        7.04       -3.15      8.56 o 
  -8  -1   4       21.39       17.01      9.47 o 
  -7  -1   4      354.54      371.88     19.88 o 
  -6  -1   4     1468.01     1368.48     68.86 o 
  -5  -1   4       66.96       75.14     16.15 o 
  -4  -1   4     1434.67     1333.01     47.20 o 
  -3  -1   4     1546.53     1450.84    104.87 o 
  -2  -1   4       50.45       34.34      4.48 o 
  -1  -1   4     4081.64     4234.00    134.53 o 
   0  -1   4     1204.90     1125.31     64.88 o 
   1  -1   4       44.19       49.72      4.60 o 
   2  -1   4      598.92      625.12     23.14 o 
   3  -1   4     1112.64     1211.38     41.78 o 
   4  -1   4      413.59      431.17     17.97 o 
   5  -1   4       86.79      136.93     18.25 o 
   6  -1   4      528.41      537.40     32.51 o 
   7  -1   4      875.47      830.79     33.14 o 
   8  -1   4      274.98      258.53     22.82 o 
   9  -1   4       50.97       53.42      8.94 o 
  10  -1   4      358.02      325.63     31.22 o 
  11  -1   4       18.74       21.34     12.86 o 
  12  -1   4       41.09       41.69     16.66 o 
 -11   0   4      260.67      289.56     30.87 o 
 -10   0   4       11.88       20.27     11.03 o 
  -9   0   4       79.44       98.58     17.47 o 
  -8   0   4      266.06      309.38     18.86 o 
  -7   0   4        0.93        3.96      4.89 o 
  -6   0   4        0.37        1.75      3.87 o 
  -5   0   4     1691.14     1651.70     77.13 o 
  -4   0   4      510.03      413.23     18.16 o 
  -3   0   4        6.03        2.99      1.62 o 
  -2   0   4       32.12       32.02      2.33 o 
  -1   0   4    12660.83    12707.68    807.02 o 
   0   0   4      149.34      135.38      7.25 o 
   1   0   4       65.96       62.28      4.81 o 
   2   0   4     1665.82     1502.04     50.16 o 
   3   0   4      234.60      231.86     11.12 o 
   4   0   4      566.40      564.76     22.06 o 
   5   0   4      475.03      425.69     18.42 o 
   6   0   4      221.01      266.32     14.24 o 
   7   0   4        6.78       14.84      5.00 o 
   8   0   4      237.83      261.82     15.83 o 
   9   0   4       47.34       98.24     11.33 o 
  10   0   4       67.80       67.56     16.78 o 
  11   0   4       98.97      103.93     13.40 o 
  12   0   4       20.21       44.97     16.96 o 
 -11   1   4        3.46       -9.47      9.47 o 
 -10   1   4      180.09      148.67     21.61 o 
  -9   1   4      100.25      101.87     17.68 o 
  -8   1   4      137.57      135.18     12.94 o 
  -7   1   4      301.69      310.63     17.60 o 
  -6   1   4      398.19      404.78     19.98 o 
  -5   1   4       34.16       33.91      4.59 o 
  -4   1   4      412.43      403.70     13.67 o 
  -3   1   4      295.98      281.08      9.92 o 
  -2   1   4        4.21        5.78      1.68 o 
  -1   1   4      164.23      201.57      9.19 o 
   0   1   4     3531.59     3480.54    110.37 o 
   1   1   4     2110.03     2221.96     71.59 o 
   2   1   4     1725.86     1699.74     56.00 o 
   3   1   4      945.27      975.63     34.12 o 
   4   1   4     3747.64     4273.87    136.66 o 
   5   1   4      483.96      369.51     16.77 o 
   6   1   4      124.16      118.91      9.29 o 
   7   1   4      469.18      480.48     33.00 o 
   8   1   4        5.29        0.12      4.36 o 
   9   1   4       30.48       19.33      6.86 o 
  10   1   4      272.38      305.98     28.61 o 
  11   1   4        0.53        0.50      7.07 o 
  12   1   4        1.10        0.35      8.17 o 
 -11   2   4       70.52       78.16     20.08 o 
 -10   2   4      152.25      197.22     25.24 o 
  -9   2   4       14.21       23.15     12.03 o 
  -8   2   4      356.11      402.49     22.13 o 
  -7   2   4      260.86      240.78     11.80 o 
  -6   2   4      400.71      384.41     21.10 o 
  -5   2   4      158.44      156.72     15.86 o 
  -4   2   4       25.47       35.16      3.83 o 
  -3   2   4       11.07        7.71      2.28 o 
  -2   2   4     1350.86     1562.19     41.63 o 
  -1   2   4        7.17        5.61      2.12 o 
   0   2   4      388.67      342.62     12.98 o 
   1   2   4      555.47      536.78     19.22 o 
   2   2   4      878.93      954.98     63.38 o 
   3   2   4      777.45      736.69     33.55 o 
   4   2   4      888.26      860.37     31.33 o 
   5   2   4     3528.65     3253.14    184.22 o 
   6   2   4      280.87      282.72     14.81 o 
   7   2   4        1.80        0.73      4.03 o 
   8   2   4      389.51      378.29     58.34 o 
   9   2   4      558.67      727.85     45.59 o 
  10   2   4        7.27        3.23      9.58 o 
  11   2   4        1.22       -3.71      9.93 o 
  12   2   4       68.49       91.75     13.82 o 
 -11   3   4        1.70        6.51     12.89 o 
 -10   3   4       12.04        8.34     12.76 o 
  -9   3   4       51.40       52.88     10.21 o 
  -8   3   4      171.04      179.45     11.61 o 
  -7   3   4       45.34       42.49      5.91 o 
  -6   3   4      346.84      307.44     12.98 o 
  -5   3   4     1708.98     1825.69     50.48 o 
  -4   3   4       89.83       93.63      9.54 o 
  -3   3   4     1263.26     1244.23     34.67 o 
  -2   3   4     1357.11     1453.94     39.18 o 
  -1   3   4     1352.28     1397.96     46.43 o 
   0   3   4      258.78      230.62     16.26 o 
   1   3   4        6.49        7.62      4.23 o 
   2   3   4        2.53        1.49      1.67 o 
   3   3   4      698.32      857.57     37.05 o 
   4   3   4      755.15      873.58     31.86 o 
   5   3   4      300.93      334.91     15.85 o 
   6   3   4      196.56      232.87     13.52 o 
   7   3   4       15.23       27.04     15.57 o 
   8   3   4      267.14      264.38     16.39 o 
   9   3   4       91.19      103.40     16.47 o 
  10   3   4      108.16       84.27     15.96 o 
  11   3   4       38.56       38.73     13.38 o 
  12   3   4       14.57        6.95      8.78 o 
 -10   4   4       60.39       69.76     17.98 o 
  -9   4   4       27.40       36.38      7.05 o 
  -8   4   4        1.23       -1.67      4.18 o 
  -7   4   4      422.99      455.10     20.35 o 
  -6   4   4      766.03      797.88     29.03 o 
  -5   4   4       53.66       61.11      6.68 o 
  -4   4   4      406.06      379.40     19.37 o 
  -3   4   4     2342.29     2517.16     66.33 o 
  -2   4   4      249.35      304.60     10.84 o 
  -1   4   4     1822.73     1996.82     52.49 o 
   0   4   4     2317.77     2312.69    108.81 o 
   1   4   4      119.19      112.28     11.33 o 
   2   4   4      413.57      462.36     17.11 o 
   3   4   4      154.58      158.46     24.79 o 
   4   4   4      737.82      734.77     27.83 o 
   5   4   4      130.12      116.08      8.80 o 
   6   4   4       94.97       98.18      8.95 o 
   7   4   4        3.06        1.90      5.01 o 
   8   4   4       21.21       24.82      6.63 o 
   9   4   4      261.52      329.51     20.14 o 
  10   4   4       92.72       90.29     12.23 o 
  11   4   4        0.98       -5.47      6.46 o 
 -10   5   4        0.21       -0.24     11.95 o 
  -9   5   4      132.55      117.54     13.20 o 
  -8   5   4       16.87       15.52     11.48 o 
  -7   5   4       78.03       63.17      7.23 o 
  -6   5   4      141.33      144.86      9.16 o 
  -5   5   4      728.50      730.09     23.50 o 
  -4   5   4       21.11        9.09      3.05 o 
  -3   5   4       87.06       93.82      6.12 o 
  -2   5   4     3105.84     3147.44     81.87 o 
  -1   5   4     2166.79     2178.46     57.57 o 
   0   5   4     1692.18     1679.14     81.44 o 
   1   5   4     4090.16     4273.45    195.88 o 
   2   5   4      161.86      156.11      7.67 o 
   3   5   4      349.50      304.07     13.44 o 
   4   5   4      974.50      999.18     36.41 o 
   5   5   4      555.35      520.04     22.30 o 
   6   5   4       77.46       75.97      8.22 o 
   7   5   4      135.62      161.50     12.46 o 
   8   5   4       85.97       97.88     15.29 o 
   9   5   4      170.87      150.21     13.76 o 
  10   5   4       34.52       11.82      7.71 o 
  11   5   4        8.36       23.18      9.55 o 
  -9   6   4       86.60       84.86     16.92 o 
  -8   6   4       17.24        8.03      6.40 o 
  -7   6   4        8.15        3.79      5.44 o 
  -6   6   4      360.89      365.74     18.93 o 
  -5   6   4       12.36       11.66      3.84 o 
  -4   6   4      345.10      390.96     18.14 o 
  -3   6   4       40.59       36.39      5.75 o 
  -2   6   4        2.93        4.70      3.58 o 
  -1   6   4        6.24        5.66      3.43 o 
   0   6   4      125.90      126.44     12.68 o 
   1   6   4      183.04      219.67     17.41 o 
   2   6   4      574.15      594.50     35.20 o 
   3   6   4       43.13       34.96      8.99 o 
   4   6   4      276.37      239.10     21.05 o 
   5   6   4      207.36      220.69     21.75 o 
   6   6   4      197.87      172.19     19.97 o 
   7   6   4        7.38        4.17      7.89 o 
   8   6   4        3.73       13.08      9.74 o 
   9   6   4       74.51       63.89     16.63 o 
  10   6   4       16.05        6.35     11.41 o 
  11   6   4       11.46        6.24     13.35 o 
  -9   7   4        4.97        9.45     10.63 o 
  -8   7   4       69.58       92.26     16.50 o 
  -7   7   4      151.01      146.87     18.60 o 
  -6   7   4       12.37        6.84      7.83 o 
  -5   7   4        6.69        5.09      6.08 o 
  -4   7   4      203.61      216.20     19.89 o 
  -3   7   4       20.31       22.71      5.61 o 
  -2   7   4      191.50      192.97     12.02 o 
  -1   7   4        3.91        4.96      4.48 o 
   0   7   4        3.34        0.28      3.47 o 
   1   7   4       62.87       71.21     10.60 o 
   2   7   4      645.54      628.76     37.30 o 
   3   7   4        4.23        6.38      6.43 o 
   4   7   4        4.74        5.17      7.27 o 
   5   7   4      614.78      665.39     43.03 o 
   6   7   4      147.35      199.30     22.61 o 
   7   7   4        4.19       13.62      9.55 o 
   8   7   4       85.07       49.55     14.43 o 
   9   7   4      179.79      149.72     22.98 o 
  10   7   4        0.01       -6.03     10.20 o 
  -8   8   4       53.18       53.72     13.83 o 
  -7   8   4        0.68       -0.73      8.69 o 
  -6   8   4      438.19      445.72     32.54 o 
  -5   8   4       82.01       76.65     13.94 o 
  -4   8   4       77.59       51.06     11.73 o 
  -3   8   4      425.47      525.65     34.58 o 
  -2   8   4      446.10      498.17     32.86 o 
  -1   8   4       14.36        8.85     11.01 o 
   0   8   4       12.36       13.12      5.12 o 
   1   8   4       20.46       18.60      7.37 o 
   2   8   4      148.44      123.43     14.64 o 
   3   8   4       30.74       23.09      8.75 o 
   4   8   4      323.37      309.75     25.41 o 
   5   8   4        0.71        8.10      8.10 o 
   6   8   4       14.92       15.31      9.58 o 
   7   8   4      240.67      179.94     23.76 o 
   8   8   4        0.49       -2.37     10.33 o 
   9   8   4        1.13      -10.55     10.55 o 
  10   8   4       63.45       64.89     19.65 o 
  -7   9   4       82.17      113.93     19.00 o 
  -6   9   4       23.70       35.90     11.92 o 
  -5   9   4       78.06       93.77     16.01 o 
  -4   9   4      142.05      138.74     18.79 o 
  -3   9   4       59.01       37.28     11.49 o 
  -2   9   4        2.84       -1.29      7.59 o 
  -1   9   4      939.81      997.04     55.44 o 
   0   9   4      310.93      336.31     26.64 o 
   1   9   4      212.59      192.88     13.60 o 
   2   9   4      401.75      384.14     27.72 o 
   3   9   4      447.36      458.82     32.46 o 
   4   9   4        3.83       10.04      9.02 o 
   5   9   4      168.49      179.65     22.31 o 
   6   9   4      109.20      162.21     22.58 o 
   7   9   4       77.31       91.37     18.87 o 
   8   9   4       22.83       22.10     14.21 o 
   9   9   4       71.98      103.43     22.80 o 
  -6  10   4       62.51      111.50     19.59 o 
  -5  10   4       24.16        4.95      9.12 o 
  -4  10   4        0.38        8.40      9.18 o 
  -3  10   4       82.25       68.47     15.13 o 
  -2  10   4       65.86       75.63     15.15 o 
  -1  10   4       56.83       62.49     13.91 o 
   0  10   4      157.23      109.46     16.85 o 
   1  10   4      167.17      170.31     20.35 o 
   3  10   4      138.27      100.23     15.93 o 
   4  10   4      113.83      120.01     18.06 o 
   5  10   4        3.47        0.32     10.17 o 
   6  10   4       72.51       49.68     15.58 o 
   7  10   4       63.76       80.98     19.65 o 
   8  10   4        1.39       10.39     12.81 o 
  -4  11   4       13.55        6.51     10.52 o 
  -3  11   4       16.37        4.71      9.26 o 
  -2  11   4        2.71       -3.63      8.99 o 
  -1  11   4       27.43       32.86     11.38 o 
   0  11   4       47.97       58.75     14.10 o 
   1  11   4        8.76        2.26      7.62 o 
   2  11   4        7.15       13.35      9.23 o 
   5  11   4       26.38       21.34     12.73 o 
   6  11   4        0.79       23.39     14.02 o 
  -2  12   4        9.52        6.06     10.55 o 
  -1  12   4       17.01        6.78     10.36 o 
   0  12   4        8.66        9.10     10.79 o 
   1  12   4       36.69       30.55     12.11 o 
   2  12   4        1.08       10.20      9.82 o 
   3  12   4       48.93       40.51     13.67 o 
  -4 -10   5       10.16       11.68     12.16 o 
  -3 -10   5       45.36       46.70     14.75 o 
  -2 -10   5      118.92      110.51     19.14 o 
  -1 -10   5        1.45        9.80     12.25 o 
   0 -10   5       83.14      130.56     21.10 o 
   1 -10   5       87.09      146.73     22.45 o 
   2 -10   5        3.88        8.24     11.55 o 
   3 -10   5       85.11       84.59     19.59 o 
   4 -10   5       54.43       60.10     15.14 o 
  -6  -9   5        2.72        1.88     10.47 o 
  -5  -9   5      206.80      213.45     24.65 o 
  -4  -9   5       74.98       77.05     16.69 o 
  -3  -9   5        2.32       -0.73      8.45 o 
  -2  -9   5       36.84       41.39     13.62 o 
  -1  -9   5      357.19      350.71     29.85 o 
   0  -9   5        4.11        4.41      9.85 o 
   1  -9   5       42.88       39.59     13.91 o 
   2  -9   5      587.37      669.15     46.37 o 
   3  -9   5      176.65      193.31     15.64 o 
   4  -9   5        0.15       -4.03      6.08 o 
   5  -9   5      352.66      372.47     49.35 o 
   6  -9   5      163.93      145.28     15.91 o 
  -7  -8   5        1.04        4.04     11.14 o 
  -6  -8   5       65.31       60.72     15.64 o 
  -5  -8   5       37.49       48.85     14.26 o 
  -4  -8   5        2.33       10.20      8.83 o 
  -3  -8   5      136.21      139.30     18.60 o 
  -2  -8   5        7.41       19.24      9.66 o 
  -1  -8   5       28.53       31.97     11.79 o 
   0  -8   5      294.60      288.73     26.56 o 
   1  -8   5       21.85       41.93     12.81 o 
   2  -8   5        1.12       -3.21      4.55 o 
   3  -8   5      134.04      148.11     26.67 o 
   4  -8   5      105.10      122.59     19.20 o 
   5  -8   5       11.89       -1.51      5.92 o 
   6  -8   5       95.77       53.46     10.66 o 
   7  -8   5      191.08      163.26     16.18 o 
  -8  -7   5        4.07       16.23     27.67 o 
  -7  -7   5        1.23        9.11     10.15 o 
  -6  -7   5      132.02      147.65     20.05 o 
  -5  -7   5       31.11       44.89     12.84 o 
  -4  -7   5       43.78       38.84     12.03 o 
  -3  -7   5      383.92      397.08     29.58 o 
  -2  -7   5       21.81        7.97      8.05 o 
  -1  -7   5      226.65      269.03     23.87 o 
   0  -7   5      208.52      184.17     19.89 o 
   1  -7   5        5.86        4.29      4.57 o 
   2  -7   5       43.54       49.59      7.68 o 
   3  -7   5       19.31        6.01      4.97 o 
   4  -7   5       46.71       68.29     12.19 o 
   5  -7   5       91.75       77.16     10.45 o 
   6  -7   5        2.17       -5.27      5.27 o 
   7  -7   5      229.48      257.45     19.16 o 
   8  -7   5        1.74       13.43     11.92 o 
  -9  -6   5       11.78       14.32     18.19 o 
  -8  -6   5      119.11      165.30     30.68 o 
  -7  -6   5       21.25       57.00     24.14 o 
  -6  -6   5       64.47       82.46     16.04 o 
  -5  -6   5      510.94      578.54     38.41 o 
  -4  -6   5      221.56      195.12     20.19 o 
  -3  -6   5       26.03       10.68      8.15 o 
  -2  -6   5      446.33      493.68     33.27 o 
  -1  -6   5      897.44      936.97     52.72 o 
   0  -6   5      119.47      104.07     15.45 o 
   1  -6   5     1550.43     1624.85     86.59 o 
   2  -6   5      335.94      354.59     29.55 o 
   3  -6   5      198.47      202.63     13.22 o 
   4  -6   5      362.85      343.81     18.62 o 
   5  -6   5      329.49      311.79     18.07 o 
   6  -6   5       11.09       28.67      7.53 o 
   7  -6   5       90.26       89.33     17.44 o 
   8  -6   5      125.99       95.33     19.81 o 
   9  -6   5       78.98       85.50     20.37 o 
  -9  -5   5       12.51        9.45     12.46 o 
  -8  -5   5        1.46        5.81     12.38 o 
  -7  -5   5      185.31      260.74     29.85 o 
  -6  -5   5      233.71      233.31     22.90 o 
  -5  -5   5       61.66       42.28     11.33 o 
  -4  -5   5      302.34      323.29     18.13 o 
  -3  -5   5      526.37      537.61     24.24 o 
  -2  -5   5        2.08        1.23      3.90 o 
  -1  -5   5      174.19      200.40     12.62 o 
   0  -5   5     2050.46     2158.80     81.19 o 
   1  -5   5      478.49      466.74     19.88 o 
   2  -5   5      133.47      125.55      9.46 o 
   3  -5   5      632.97      572.83     32.65 o 
   4  -5   5      805.41      829.88     42.62 o 
   5  -5   5       46.72       40.99     11.34 o 
   6  -5   5      472.14      478.17     34.48 o 
   7  -5   5      300.51      331.23     28.96 o 
   8  -5   5      110.23      126.74     20.78 o 
   9  -5   5        3.85        7.46     11.41 o 
  10  -5   5      171.12      151.71     25.70 o 
 -10  -4   5       13.12       20.37     14.16 o 
  -9  -4   5       20.31       12.84     10.95 o 
  -8  -4   5        4.81        0.32      9.80 o 
  -7  -4   5       24.51       15.21     10.63 o 
  -6  -4   5       33.18       38.27      9.81 o 
  -5  -4   5      458.90      441.44     22.22 o 
  -4  -4   5       22.73       17.37      5.56 o 
  -3  -4   5       71.74       65.28      7.98 o 
  -2  -4   5      380.79      399.63     18.77 o 
  -1  -4   5      570.02      541.34     22.86 o 
   0  -4   5       25.95       28.82      3.59 o 
   1  -4   5      163.54      154.92      7.57 o 
   2  -4   5      679.42      711.96     21.94 o 
   3  -4   5     1324.04     1433.62     49.94 o 
   4  -4   5       24.55       23.55      8.10 o 
   5  -4   5     1178.73     1170.66     63.52 o 
   6  -4   5     1040.78     1042.20     59.18 o 
   7  -4   5        7.97       17.71     10.09 o 
   8  -4   5      194.71      176.10     22.93 o 
   9  -4   5       95.82      120.79     20.70 o 
  10  -4   5        8.76       -0.05     11.63 o 
 -10  -3   5       92.96      134.49     21.72 o 
  -9  -3   5      177.37      169.34     22.47 o 
  -8  -3   5        0.38        5.76      8.61 o 
  -7  -3   5       20.22       13.86      8.94 o 
  -6  -3   5      397.44      436.21     22.53 o 
  -5  -3   5      293.83      308.12     47.89 o 
  -4  -3   5       29.99       37.65      6.45 o 
  -3  -3   5       69.53       80.29      9.66 o 
  -2  -3   5        3.78        3.44      3.27 o 
  -1  -3   5       45.08       36.94     10.46 o 
   0  -3   5     1017.19      998.61     36.23 o 
   1  -3   5      701.37      635.00     35.74 o 
   2  -3   5       84.07       56.84      7.64 o 
   3  -3   5       16.96       32.03      4.80 o 
   4  -3   5     2355.58     2337.22     77.93 o 
   5  -3   5      394.75      332.65     25.27 o 
   6  -3   5       10.05       -0.51      6.16 o 
   7  -3   5      638.34      662.56     42.52 o 
   8  -3   5      565.38      648.13     43.76 o 
   9  -3   5       41.15       45.91     14.13 o 
  10  -3   5      290.17      251.05     29.04 o 
  11  -3   5       30.82       42.87     16.74 o 
 -10  -2   5       63.69       86.85     18.46 o 
  -9  -2   5       38.29       55.17     13.94 o 
  -8  -2   5       83.80       97.67     15.88 o 
  -7  -2   5      144.05      126.80     12.28 o 
  -6  -2   5       70.21       69.92     10.90 o 
  -5  -2   5       34.96       42.05      5.52 o 
  -4  -2   5     1036.75     1052.11     39.58 o 
  -3  -2   5      310.17      299.80     15.16 o 
  -2  -2   5       31.96       31.05      8.46 o 
  -1  -2   5      960.89      979.97     35.53 o 
   0  -2   5     2254.22     2230.55     88.59 o 
   1  -2   5      631.77      730.64     27.21 o 
   2  -2   5      239.78      200.78     10.77 o 
   3  -2   5      236.10      275.53     20.70 o 
   4  -2   5      585.53      591.85     23.85 o 
   5  -2   5      625.92      667.70     60.25 o 
   6  -2   5      765.60      889.80     34.39 o 
   7  -2   5      155.49      132.39     16.79 o 
   8  -2   5       14.73       32.13     10.79 o 
   9  -2   5      777.83      769.84     50.06 o 
  10  -2   5       36.76       45.91     15.58 o 
  11  -2   5       86.16       93.36     21.13 o 
 -10  -1   5        0.11       -1.26     10.23 o 
  -9  -1   5       84.74      119.20     19.24 o 
  -8  -1   5      180.22      173.79     24.87 o 
  -7  -1   5       15.71       22.01      6.42 o 
  -6  -1   5     1465.53     1400.55     51.94 o 
  -5  -1   5     1334.20     1352.98     49.57 o 
  -4  -1   5      202.30      199.71     18.68 o 
  -3  -1   5     2767.84     2657.29    122.54 o 
  -2  -1   5     2441.51     2538.79     83.69 o 
  -1  -1   5     4330.97     4704.94    150.13 o 
   0  -1   5     1231.13     1322.08     61.90 o 
   1  -1   5     4286.42     4729.90    150.35 o 
   2  -1   5     5729.02     6207.96    196.10 o 
   3  -1   5       17.45       15.99      3.87 o 
   4  -1   5     3628.22     3574.65    115.94 o 
   5  -1   5      533.98      403.23     18.23 o 
   6  -1   5      103.39      136.38     10.19 o 
   7  -1   5      195.41      167.95     12.06 o 
   8  -1   5       17.74       13.99      5.71 o 
   9  -1   5      225.07      156.99     20.21 o 
  10  -1   5      162.46      162.34     22.07 o 
  11  -1   5      104.56      157.18     24.36 o 
 -11   0   5      136.28      120.82     21.80 o 
 -10   0   5       42.94       32.70     13.59 o 
  -9   0   5       80.89       75.71     15.80 o 
  -8   0   5       48.83       52.72      9.70 o 
  -7   0   5      207.01      184.25     17.41 o 
  -6   0   5      273.76      277.00     16.12 o 
  -5   0   5        1.46        3.12      3.79 o 
  -4   0   5      607.18      602.33     24.82 o 
  -3   0   5      180.05      168.83     15.46 o 
  -2   0   5       25.36       33.40      3.17 o 
  -1   0   5     3979.78     4180.54    133.49 o 
   0   0   5     2568.55     2522.78     82.11 o 
   1   0   5       86.91       74.29      5.81 o 
   2   0   5     1566.00     1430.15    113.37 o 
   3   0   5     1130.75     1217.71     68.50 o 
   4   0   5      494.43      455.47     19.32 o 
   5   0   5      825.03      806.23     52.98 o 
   6   0   5      905.42     1048.95     39.25 o 
   7   0   5       87.15       68.03      8.20 o 
   8   0   5       64.51       47.20      9.68 o 
   9   0   5      118.86      160.04     13.82 o 
  10   0   5      172.93      180.99     15.73 o 
  11   0   5        1.00       24.01     13.35 o 
  12   0   5       11.19       11.09     13.62 o 
 -10   1   5       57.85       61.26     16.20 o 
  -9   1   5       55.92       43.26      9.92 o 
  -8   1   5      263.55      304.57     18.96 o 
  -7   1   5        2.15        0.35      4.88 o 
  -6   1   5      560.43      466.66     32.32 o 
  -5   1   5     1455.14     1434.88    119.55 o 
  -4   1   5      748.26      721.62     25.94 o 
  -3   1   5      296.53      294.98     15.73 o 
  -2   1   5     3396.50     3224.75     82.87 o 
  -1   1   5     4719.04     4673.67    164.93 o 
   0   1   5       75.59       67.30     12.46 o 
   1   1   5      441.33      453.00     21.18 o 
   2   1   5     2968.09     3124.39    100.56 o 
   3   1   5       17.98       11.86      3.25 o 
   4   1   5       13.56       18.62      4.07 o 
   5   1   5     1689.57     1569.84     60.27 o 
   6   1   5      248.51      224.59     13.14 o 
   7   1   5      116.32      110.78     10.63 o 
   8   1   5       28.05       24.56      7.09 o 
   9   1   5       65.25       74.09     18.30 o 
  10   1   5       51.15       33.08      8.72 o 
  11   1   5        4.73        9.73      7.71 o 
  12   1   5        9.76        5.24      8.36 o 
  -9   2   5      115.00      123.41     22.92 o 
  -8   2   5        2.87       -0.72      5.65 o 
  -7   2   5      195.85      198.08     14.60 o 
  -6   2   5      940.16      981.26     38.73 o 
  -5   2   5       19.44       10.35      3.26 o 
  -4   2   5       23.96       26.35      3.78 o 
  -3   2   5      269.82      288.79     14.42 o 
  -2   2   5       52.54       44.41      6.04 o 
  -1   2   5     1364.84     1606.21     53.48 o 
   0   2   5     1333.73     1216.15     41.08 o 
   1   2   5      123.87      154.90      7.79 o 
   2   2   5     1688.44     1695.41     56.34 o 
   3   2   5     1366.99     1160.77     40.44 o 
   4   2   5       86.85       88.81      7.11 o 
   5   2   5        0.07        2.65      3.28 o 
   6   2   5      115.36       98.45      8.88 o 
   7   2   5      659.20      722.84     64.58 o 
   8   2   5      169.18      153.71     12.67 o 
   9   2   5      226.40      249.67     17.29 o 
  10   2   5      320.18      282.71     19.14 o 
  11   2   5       26.90       44.35     10.14 o 
  12   2   5        1.00        3.02      7.76 o 
 -10   3   5       37.96       23.41     14.64 o 
  -9   3   5       20.53        7.87     10.19 o 
  -8   3   5      267.43      336.37     74.85 o 
  -7   3   5      284.82      290.57     27.99 o 
  -6   3   5       17.81       14.14      5.45 o 
  -5   3   5     1414.28     1360.41     39.10 o 
  -4   3   5      704.42      669.32     21.17 o 
  -3   3   5       13.97        7.02      2.63 o 
  -2   3   5      329.00      354.56     17.93 o 
  -1   3   5     1794.95     1657.51     65.18 o 
   0   3   5      353.10      465.96     17.37 o 
   1   3   5      161.78      147.84     13.30 o 
   2   3   5       65.55       95.19     11.57 o 
   3   3   5      506.76      499.59     19.56 o 
   4   3   5      278.48      216.24     11.18 o 
   5   3   5      331.00      352.77     31.52 o 
   6   3   5        8.61        9.65      4.16 o 
   7   3   5        9.88        2.71      7.85 o 
   8   3   5       64.69       64.73     19.93 o 
   9   3   5      273.98      320.84     19.63 o 
  10   3   5        1.97        6.88      6.93 o 
  11   3   5       27.52       12.76     15.81 o 
 -10   4   5       58.77       70.89     18.06 o 
  -9   4   5       60.71       77.45     21.14 o 
  -8   4   5       22.69       15.66      7.37 o 
  -7   4   5        0.76       -3.65      3.65 o 
  -6   4   5      598.27      655.36     22.62 o 
  -5   4   5      412.74      374.07     14.55 o 
  -4   4   5        7.69        4.35      2.90 o 
  -3   4   5      290.87      262.76     10.63 o 
  -2   4   5      965.61     1012.59     36.07 o 
  -1   4   5       76.68       64.72      4.98 o 
   0   4   5      119.97      102.97     11.63 o 
   1   4   5      625.29      687.35     38.92 o 
   2   4   5        3.38        4.79      4.63 o 
   3   4   5       22.91        4.45      3.92 o 
   4   4   5      285.93      301.73     24.09 o 
   5   4   5      328.73      353.83     16.73 o 
   6   4   5       20.47       19.93      5.08 o 
   7   4   5       13.47       14.64      5.37 o 
   8   4   5       45.83       74.35      9.64 o 
   9   4   5       11.90        3.58      5.76 o 
  10   4   5       43.65       58.24     10.39 o 
  11   4   5       58.89       68.97     21.87 o 
  -9   5   5       32.16       36.31     14.32 o 
  -8   5   5       47.27       58.90      9.34 o 
  -7   5   5       32.26       48.12     11.11 o 
  -6   5   5      331.09      334.53     25.84 o 
  -5   5   5       68.42       70.67      7.44 o 
  -4   5   5      181.94      152.74     14.85 o 
  -3   5   5      273.50      296.08     14.88 o 
  -2   5   5      104.45      120.00      9.10 o 
  -1   5   5     1314.22     1497.85     51.68 o 
   0   5   5      235.67      280.17     20.70 o 
   1   5   5      541.77      700.13     40.16 o 
   2   5   5      433.79      389.76     26.00 o 
   3   5   5     1223.68     1169.69     62.04 o 
   4   5   5      427.92      456.56     30.84 o 
   5   5   5        9.86        7.43      6.67 o 
   6   5   5      741.02      726.91     45.54 o 
   7   5   5       88.04       69.25     14.40 o 
   8   5   5       23.36       11.49      9.29 o 
   9   5   5       99.47      106.36     18.68 o 
  10   5   5       25.98       22.39     12.95 o 
  11   5   5       16.49        7.13     11.12 o 
  -8   6   5        0.80       -3.61      7.89 o 
  -7   6   5        0.90       -2.72      6.84 o 
  -6   6   5       90.49      122.35     15.53 o 
  -5   6   5       99.82       95.47     11.25 o 
  -4   6   5        2.34        2.97      4.03 o 
  -3   6   5       18.82       24.48      5.56 o 
  -2   6   5      375.88      389.40     18.15 o 
  -1   6   5      987.80     1085.88     48.69 o 
   0   6   5        9.45        2.75      5.62 o 
   1   6   5      867.48      987.78     53.64 o 
   2   6   5      626.22      628.65     37.57 o 
   3   6   5        3.44        6.35      6.41 o 
   4   6   5     1344.03     1369.69     72.99 o 
   5   6   5       78.97       73.34     13.67 o 
   6   6   5        7.18        2.61      8.24 o 
   7   6   5      205.47      209.47     23.98 o 
   8   6   5      251.32      270.00     27.61 o 
   9   6   5        4.82        6.14     10.82 o 
  10   6   5      100.01       97.99     20.08 o 
  11   6   5       12.59       10.15     13.73 o 
  -8   7   5        0.05        6.65      8.96 o 
  -7   7   5       18.57       28.23     10.47 o 
  -6   7   5       76.90       89.46     14.67 o 
  -5   7   5        0.15        5.76      6.30 o 
  -4   7   5        4.12        6.54      6.30 o 
  -3   7   5        1.57        0.41      4.26 o 
  -2   7   5       34.59       48.25      7.08 o 
  -1   7   5       72.91       77.93      8.52 o 
   0   7   5       55.16       42.58      9.26 o 
   1   7   5       13.34       17.44      7.64 o 
   2   7   5      139.40      141.81     15.74 o 
   3   7   5      188.47      158.04     17.20 o 
   4   7   5      583.36      654.92     41.66 o 
   5   7   5      178.44      143.88     18.68 o 
   6   7   5       69.34      101.17     17.66 o 
   7   7   5       66.03       67.12     15.74 o 
   8   7   5        7.96       15.66     11.28 o 
   9   7   5      117.52       96.19     19.75 o 
  10   7   5        5.84        5.06     11.71 o 
  -8   8   5       67.38       44.92     14.80 o 
  -7   8   5      112.85      110.78     18.09 o 
  -6   8   5        0.32       -5.19      7.91 o 
  -5   8   5      134.97      122.89     16.96 o 
  -4   8   5      140.74      109.16     15.91 o 
  -3   8   5        4.64       -3.26      6.92 o 
  -2   8   5       37.81       36.25     10.25 o 
  -1   8   5      486.82      459.44     21.70 o 
   0   8   5       37.93       37.38      7.06 o 
   1   8   5        3.22        4.90      6.65 o 
   2   8   5        4.03       -0.11      6.24 o 
   3   8   5      276.96      241.09     22.39 o 
   4   8   5       35.50       26.62      9.69 o 
   5   8   5       51.88       32.86     11.73 o 
   6   8   5        1.18       -0.32      8.53 o 
   7   8   5        2.83       -5.22      9.10 o 
   8   8   5       22.53       20.75     12.92 o 
   9   8   5       44.80       48.93     16.98 o 
  -7   9   5        1.91        5.97     10.04 o 
  -6   9   5       66.00       80.82     16.26 o 
  -5   9   5      109.32      111.96     17.92 o 
  -4   9   5        1.92       -4.01      8.40 o 
  -3   9   5      262.61      281.03     26.00 o 
  -2   9   5      102.52      100.28     16.96 o 
  -1   9   5      170.73      138.42     18.17 o 
   0   9   5      393.77      379.54     29.36 o 
   1   9   5       70.65       90.91     13.89 o 
   2   9   5        4.46       -6.38      6.38 o 
   3   9   5       26.14       34.91     11.57 o 
   4   9   5      268.35      295.62     26.64 o 
   5   9   5       20.94       35.93     13.16 o 
   6   9   5        6.13       -1.21      9.12 o 
   7   9   5       95.75      110.91     21.32 o 
   8   9   5       18.81        3.39     13.05 o 
  -6  10   5        0.03        1.64     10.77 o 
  -5  10   5        1.33        1.45      9.66 o 
  -4  10   5       94.39      106.71     18.17 o 
  -3  10   5       14.97       -3.88      8.24 o 
  -2  10   5       51.62       50.92     13.11 o 
  -1  10   5      137.10      122.40     18.54 o 
   0  10   5      141.45      133.11     18.73 o 
   1  10   5       24.98       23.39     10.31 o 
   3  10   5       96.36      133.17     18.27 o 
   4  10   5        9.69        1.51      8.91 o 
   5  10   5      101.23       72.75     16.63 o 
   6  10   5      111.69      157.47     23.55 o 
   7  10   5        0.67       -3.31     11.47 o 
  -4  11   5       11.64       22.50     12.22 o 
  -3  11   5       11.33       15.34     11.73 o 
  -2  11   5       42.40       57.62     15.21 o 
  -1  11   5        9.96       -2.72      8.56 o 
   0  11   5       18.89       11.25      9.47 o 
   1  11   5       36.88       41.53     12.54 o 
   2  11   5        8.51        1.83      9.07 o 
   5  11   5        0.23       -9.98     10.58 o 
   6  11   5       24.53       22.37     13.94 o 
  -1  12   5       16.36        5.95     10.85 o 
   0  12   5       16.17        5.81     11.06 o 
   1  12   5        3.05        3.01      9.42 o 
   2  12   5        5.08        4.49      8.91 o 
   3  12   5       49.59       46.83     14.24 o 
  -2 -10   6        9.64       18.01     13.35 o 
  -1 -10   6      226.53      174.86     23.85 o 
   0 -10   6       16.80       -1.83     11.79 o 
   1 -10   6       73.44       91.51     19.54 o 
   2 -10   6       96.28      123.78     23.55 o 
   3 -10   6       10.58       10.20     12.62 o 
  -5  -9   6        0.15        7.67     10.90 o 
  -4  -9   6       59.91       46.64     15.42 o 
  -3  -9   6       70.49       66.15     15.91 o 
  -2  -9   6       39.46       21.72     12.14 o 
  -1  -9   6        1.95       -7.08      9.64 o 
   0  -9   6      267.46      339.08     31.54 o 
   1  -9   6      164.53      153.97     22.80 o 
   2  -9   6        2.69        6.89     11.09 o 
   3  -9   6       34.76       59.48     17.17 o 
   4  -9   6      224.40      218.83     26.73 o 
   5  -9   6        3.07       -5.59      7.35 o 
  -6  -8   6        0.11       -1.21     10.25 o 
  -5  -8   6       86.74       87.74     17.17 o 
  -4  -8   6       89.23       63.54     15.29 o 
  -3  -8   6        2.13       13.19      9.69 o 
  -2  -8   6       39.87       46.94     13.81 o 
  -1  -8   6       35.79       62.44     14.59 o 
   0  -8   6        0.61       -1.64      9.31 o 
   1  -8   6       87.62       74.71     17.14 o 
   2  -8   6      513.12      498.87     37.73 o 
   3  -8   6       23.36       29.09     12.65 o 
   4  -8   6        4.05       -3.13      7.79 o 
   5  -8   6      696.26      592.97     29.54 o 
   6  -8   6      146.14      147.03     15.57 o 
   7  -8   6        1.42        6.32     12.54 o 
  -7  -7   6        0.11       -9.26     10.28 o 
  -6  -7   6      187.71      179.00     22.72 o 
  -5  -7   6       92.82       65.05     14.51 o 
  -4  -7   6       33.28       37.65     12.19 o 
  -3  -7   6      175.23      141.70     18.65 o 
  -2  -7   6       63.16       58.64     13.89 o 
  -1  -7   6        1.99       -6.54      6.54 o 
   0  -7   6      125.94      114.57     17.17 o 
   1  -7   6       22.50       42.66     12.25 o 
   2  -7   6        0.52       -1.24      7.54 o 
   3  -7   6        5.51        0.32      6.50 o 
   4  -7   6      103.27      126.53     12.63 o 
   5  -7   6        4.00        6.07      6.50 o 
   6  -7   6      114.76      139.49     21.50 o 
   7  -7   6      194.63      206.05     26.24 o 
   8  -7   6       36.37       49.09     16.36 o 
  -8  -6   6        0.25       -5.54     20.32 o 
  -7  -6   6        2.25        2.42      8.69 o 
  -6  -6   6        4.91       -4.20      8.10 o 
  -5  -6   6       84.75       69.68     14.48 o 
  -4  -6   6       39.01       46.26     12.03 o 
  -3  -6   6      293.05      283.33     17.26 o 
  -2  -6   6       12.18        8.20      5.46 o 
  -1  -6   6      255.14      287.79     24.30 o 
   0  -6   6      736.98      714.31     44.14 o 
   1  -6   6        3.87       -6.27      6.27 o 
   2  -6   6       40.45       47.56      7.41 o 
   3  -6   6      182.42      201.76     13.77 o 
   4  -6   6      216.27      222.14     20.98 o 
   5  -6   6      195.67      176.71     21.85 o 
   6  -6   6       28.43       53.07     14.29 o 
   7  -6   6      167.63      120.47     19.97 o 
   8  -6   6        2.15       -1.78      9.93 o 
   9  -6   6       38.68       66.45     18.38 o 
  -9  -5   6       16.95       19.43     15.23 o 
  -8  -5   6       49.62       81.58     22.28 o 
  -7  -5   6       83.74      100.44     23.79 o 
  -6  -5   6       82.48       93.26     16.79 o 
  -5  -5   6      184.61      224.36     18.57 o 
  -4  -5   6      293.65      269.55     16.71 o 
  -3  -5   6       13.88       14.44      5.72 o 
  -2  -5   6      294.64      321.24     29.66 o 
  -1  -5   6      729.16      761.19     31.22 o 
   0  -5   6       31.23       23.43      5.70 o 
   1  -5   6     1742.76     1972.47     98.40 o 
   2  -5   6      710.78      683.96     36.76 o 
   3  -5   6        0.53        1.80      4.06 o 
   4  -5   6      651.64      655.35     42.42 o 
   5  -5   6      909.53      858.46     51.84 o 
   6  -5   6       28.73       12.19     10.23 o 
   7  -5   6       78.62       76.17     16.07 o 
   8  -5   6      110.09      109.57     19.59 o 
   9  -5   6      181.95      169.13     25.27 o 
  10  -5   6       11.15       20.24     14.80 o 
  -9  -4   6       27.18       13.03     13.30 o 
  -8  -4   6        0.78        3.63     11.41 o 
  -7  -4   6       65.64       89.62     18.11 o 
  -6  -4   6      171.81      195.09     16.09 o 
  -5  -4   6      152.48      163.49     22.59 o 
  -4  -4   6      363.55      358.07     19.19 o 
  -3  -4   6       32.30       45.55      7.40 o 
  -2  -4   6       90.75       97.89      9.47 o 
  -1  -4   6      988.86      957.46     36.63 o 
   0  -4   6      887.75      873.60     33.51 o 
   1  -4   6      464.93      433.09     19.44 o 
   2  -4   6      585.30      679.27     36.66 o 
   3  -4   6     1926.05     2091.32    103.81 o 
   4  -4   6      315.78      259.77     22.39 o 
   5  -4   6      237.99      251.86     22.53 o 
   6  -4   6     1266.29     1384.01     74.85 o 
   7  -4   6      246.32      232.45     24.38 o 
   8  -4   6        3.57       -7.56      8.67 o 
   9  -4   6       48.93       46.00     16.20 o 
  10  -4   6      179.28      183.79     27.45 o 
  -9  -3   6       20.52       42.09     14.08 o 
  -8  -3   6       78.40      104.77     18.33 o 
  -7  -3   6      166.63      155.95     15.21 o 
  -6  -3   6        3.09       -5.72      8.60 o 
  -5  -3   6      395.44      372.87     80.77 o 
  -4  -3   6      510.59      523.61     26.86 o 
  -3  -3   6        2.95        4.25      4.31 o 
  -2  -3   6       95.79       83.86      8.48 o 
  -1  -3   6      196.04      170.22     24.48 o 
   0  -3   6      103.21      116.58      8.88 o 
   1  -3   6       29.92       38.20      5.65 o 
   2  -3   6      114.06       94.41      7.97 o 
   3  -3   6       21.56       21.75      4.89 o 
   4  -3   6      694.34      655.65     36.24 o 
   5  -3   6      330.17      235.57     20.70 o 
   6  -3   6      423.91      490.69     34.37 o 
   7  -3   6       53.11       59.56     14.21 o 
   8  -3   6      184.90      145.28     20.80 o 
   9  -3   6       91.99       75.71     17.41 o 
  10  -3   6       15.47       10.50     13.19 o 
  11  -3   6       25.12       36.28     16.90 o 
 -10  -2   6       27.56       42.87     15.39 o 
  -9  -2   6       70.66       71.94     15.91 o 
  -8  -2   6        0.31       -0.65      6.24 o 
  -7  -2   6       50.47       66.08     10.05 o 
  -6  -2   6      557.84      571.35     57.80 o 
  -5  -2   6      109.59      121.55     28.41 o 
  -4  -2   6       76.59       71.44     10.39 o 
  -3  -2   6      884.10      911.40     35.25 o 
  -2  -2   6      719.74      782.35     30.54 o 
  -1  -2   6     1339.92     1391.80     49.05 o 
   0  -2   6     1552.78     1424.28     95.11 o 
   1  -2   6       98.22      109.51      8.28 o 
   2  -2   6        1.02        1.51      3.09 o 
   3  -2   6       77.75       83.60      7.70 o 
   4  -2   6      755.73      751.02     29.39 o 
   5  -2   6        1.23       -0.25      3.61 o 
   6  -2   6       16.12       10.18      4.68 o 
   7  -2   6      421.42      406.72     30.49 o 
   8  -2   6      128.69      160.86     20.67 o 
   9  -2   6       22.09       18.46     10.93 o 
  10  -2   6      205.50      238.80     28.26 o 
  11  -2   6       54.98       40.64     16.36 o 
 -10  -1   6       10.29       24.28     12.73 o 
  -9  -1   6        1.46       -3.99      6.75 o 
  -8  -1   6       14.56       15.16      9.49 o 
  -7  -1   6       21.44       13.70      6.54 o 
  -6  -1   6       29.04       31.87      7.03 o 
  -5  -1   6      301.50      274.60     30.45 o 
  -4  -1   6      376.18      341.10     19.12 o 
  -3  -1   6       74.75       63.17      7.11 o 
  -2  -1   6      232.45      274.26     14.04 o 
  -1  -1   6     8646.76     9259.82    291.35 o 
   0  -1   6      711.98      695.38     26.71 o 
   1  -1   6      138.57      146.73     12.57 o 
   2  -1   6      170.64      151.66      9.52 o 
   3  -1   6     1237.11     1295.46     45.83 o 
   4  -1   6        2.51        3.65      3.66 o 
   5  -1   6        5.99        3.55      3.82 o 
   6  -1   6      168.11      205.22     13.01 o 
   7  -1   6      362.84      408.45     20.42 o 
   8  -1   6       43.49       46.47      8.11 o 
   9  -1   6      379.08      388.93     32.16 o 
  10  -1   6       68.36       35.66     13.83 o 
  11  -1   6       15.83       31.76     14.59 o 
 -10   0   6        6.79        2.05     10.85 o 
  -9   0   6       99.32      123.83     16.65 o 
  -8   0   6      128.75      155.44     15.61 o 
  -7   0   6       30.82       32.12      8.01 o 
  -6   0   6      145.11      149.53     21.38 o 
  -5   0   6     1152.83     1194.58     44.85 o 
  -4   0   6        2.55        3.16      3.62 o 
  -3   0   6      678.53      716.19     28.25 o 
  -2   0   6       75.10       88.36      7.61 o 
  -1   0   6     2342.71     2446.31     80.94 o 
   0   0   6     5651.77     5680.49    180.26 o 
   1   0   6     2563.99     2875.49     93.80 o 
   2   0   6      214.48      253.59     12.72 o 
   3   0   6      399.15      355.10     16.23 o 
   4   0   6     5531.02     6068.05    193.37 o 
   5   0   6     1722.00     1698.84     70.38 o 
   6   0   6       15.38       26.05      5.79 o 
   7   0   6      501.05      499.15     23.36 o 
   8   0   6      256.36      247.50     16.03 o 
   9   0   6      148.08      170.45     14.46 o 
  10   0   6      148.00      139.79     20.75 o 
  11   0   6       87.92       88.06     18.68 o 
 -10   1   6       16.16       16.50     13.35 o 
  -9   1   6       68.00       48.31     13.20 o 
  -8   1   6      205.48      227.73     17.34 o 
  -7   1   6      231.90      257.26     17.43 o 
  -6   1   6      225.55      218.76     14.87 o 
  -5   1   6       69.09       91.91     16.61 o 
  -4   1   6     1796.36     1846.41     63.99 o 
  -3   1   6      284.64      292.26     14.57 o 
  -2   1   6      172.00      178.54      7.44 o 
  -1   1   6      668.30      701.99     26.42 o 
   0   1   6     2092.74     2264.01     74.70 o 
   1   1   6     1420.36     1175.81     41.08 o 
   2   1   6     1607.52     1806.88     60.73 o 
   3   1   6      343.59      295.07     14.08 o 
   4   1   6      778.25      725.09     28.24 o 
   5   1   6      635.11      542.43     23.20 o 
   6   1   6      608.50      618.90     26.14 o 
   7   1   6        1.83        5.32      4.57 o 
   8   1   6      136.03      104.31     28.74 o 
   9   1   6      252.17      319.74     34.15 o 
  10   1   6       34.97       28.00      8.64 o 
  11   1   6        1.13        1.65      7.30 o 
 -10   2   6        1.69        3.94      9.02 o 
  -9   2   6        3.55        5.52      7.39 o 
  -8   2   6      171.86      180.20     15.74 o 
  -7   2   6        8.55       12.62      6.16 o 
  -6   2   6      126.07      129.69     11.85 o 
  -5   2   6      363.10      306.04     60.39 o 
  -4   2   6      319.99      301.89     13.30 o 
  -3   2   6      687.54      691.82     21.91 o 
  -2   2   6     1905.96     2069.29     55.07 o 
  -1   2   6      203.62      177.75      9.41 o 
   0   2   6      274.05      296.55     13.18 o 
   1   2   6      660.49      668.20     24.79 o 
   2   2   6      959.59     1056.51     37.16 o 
   3   2   6       95.65      116.63     19.08 o 
   4   2   6      613.91      608.38     30.98 o 
   5   2   6     1797.45     1771.34     75.41 o 
   6   2   6      392.20      370.38     18.14 o 
   7   2   6      132.65      170.78     12.64 o 
   8   2   6      607.38      645.94     29.23 o 
   9   2   6       31.47       24.85      7.49 o 
  10   2   6       86.72       70.32     13.44 o 
  11   2   6        0.82        5.25      8.25 o 
 -10   3   6       56.11       93.81     14.42 o 
  -9   3   6       86.59       96.86     13.07 o 
  -8   3   6       15.05       16.06      7.91 o 
  -7   3   6      272.38      275.19     17.92 o 
  -6   3   6      504.56      514.55     24.70 o 
  -5   3   6        2.98        6.83      3.43 o 
  -4   3   6      103.26       97.33      6.67 o 
  -3   3   6      644.45      646.15     20.48 o 
  -2   3   6       35.42       40.76      4.03 o 
  -1   3   6      256.71      271.53     12.45 o 
   0   3   6     1125.16     1269.20     43.36 o 
   1   3   6       28.48       30.59      7.52 o 
   2   3   6      304.35      363.68     14.96 o 
   3   3   6      556.69      535.41     21.53 o 
   4   3   6      736.74      704.08     27.28 o 
   5   3   6      257.92      246.17     32.53 o 
   6   3   6      123.40      144.53     10.83 o 
   7   3   6       13.56       15.81      5.77 o 
   8   3   6      153.84      221.00     15.51 o 
   9   3   6      346.90      395.46     34.56 o 
  10   3   6      104.83      125.81     14.37 o 
  11   3   6       11.41       -5.77     11.91 o 
  -9   4   6       74.08       93.05     15.14 o 
  -8   4   6      159.65      164.14     15.80 o 
  -7   4   6      254.45      255.93     17.35 o 
  -6   4   6      158.72      140.03     19.57 o 
  -5   4   6      717.24      684.64     23.48 o 
  -4   4   6      284.87      279.40     13.58 o 
  -3   4   6      112.31      139.46     22.53 o 
  -2   4   6      679.97      671.97     26.28 o 
  -1   4   6     1519.61     1509.59     76.57 o 
   0   4   6      734.12      666.09     39.05 o 
   1   4   6      135.57      181.26     16.26 o 
   2   4   6      405.18      325.12     24.01 o 
   3   4   6       10.66       32.00      8.37 o 
   4   4   6       60.72       66.40     12.11 o 
   5   4   6      206.45      191.71     19.49 o 
   6   4   6        3.67        2.21      6.89 o 
   7   4   6        5.11        2.91      8.10 o 
   8   4   6        1.69        6.30      8.64 o 
   9   4   6      210.06      193.86     23.85 o 
  10   4   6        0.08       -6.22      8.83 o 
  11   4   6       47.53       44.49     16.44 o 
  -8   5   6        6.45       16.66     10.74 o 
  -7   5   6        8.25        9.90     10.12 o 
  -6   5   6      433.34      484.72     22.77 o 
  -5   5   6        1.61        3.65      4.61 o 
  -4   5   6      217.08      201.97     28.38 o 
  -3   5   6       81.54       72.44     22.16 o 
  -2   5   6      527.37      508.52     21.91 o 
  -1   5   6      138.77      131.58     14.80 o 
   0   5   6       23.97       15.07      7.11 o 
   1   5   6     1023.23     1092.53     58.40 o 
   2   5   6       23.78       16.82      7.35 o 
   3   5   6      297.80      313.33     24.28 o 
   4   5   6      774.77      800.92     47.64 o 
   5   5   6      135.82      123.21     16.85 o 
   6   5   6       87.47       83.97     14.72 o 
   7   5   6       35.69       32.54     11.82 o 
   8   5   6        3.43        2.26      9.45 o 
   9   5   6       42.73       45.83     14.67 o 
  10   5   6        2.77       13.75     12.33 o 
  11   5   6       28.09       39.00     16.20 o 
  -7   6   6       31.64       42.07     11.47 o 
  -6   6   6        0.38       -1.08      5.01 o 
  -5   6   6      251.44      255.57     18.83 o 
  -4   6   6      183.04      191.36     31.03 o 
  -3   6   6       74.16       86.92      9.16 o 
  -2   6   6       13.85       16.47      5.18 o 
  -1   6   6      671.83      705.11     28.86 o 
   0   6   6      312.84      285.74     22.23 o 
   1   6   6       39.63       45.65     10.09 o 
   2   6   6      143.31      152.87     16.87 o 
   3   6   6      342.74      328.51     25.35 o 
   4   6   6      221.47      220.83     21.85 o 
   5   6   6        1.43        3.98      7.43 o 
   6   6   6      288.66      341.00     29.01 o 
   7   6   6       26.33       14.37     10.42 o 
   8   6   6        2.64        1.00      9.85 o 
   9   6   6      164.47      182.74     25.78 o 
  10   6   6        5.01        3.50     11.84 o 
  -7   7   6       44.29       55.28     13.62 o 
  -6   7   6       55.29       50.44     11.87 o 
  -5   7   6        1.89        0.62      6.73 o 
  -4   7   6        4.86        7.06      5.49 o 
  -3   7   6       19.20       13.09      5.50 o 
  -2   7   6       33.34       37.44      7.04 o 
  -1   7   6       42.75       38.11      8.10 o 
   0   7   6       93.73      108.14     14.16 o 
   1   7   6       44.18       41.64      9.72 o 
   2   7   6        5.99        5.97      6.51 o 
   3   7   6        7.65       -0.46      5.97 o 
   4   7   6      431.17      444.61     32.89 o 
   5   7   6      154.79      143.02     19.38 o 
   6   7   6       19.61        6.84      9.80 o 
   7   7   6      245.75      219.08     25.73 o 
   8   7   6      176.03      202.07     26.19 o 
   9   7   6        5.29        6.11     12.62 o 
  10   7   6       27.41       15.29     14.32 o 
  -7   8   6       70.73       53.56     13.91 o 
  -6   8   6      245.43      247.42     23.95 o 
  -5   8   6        2.43        9.47      8.91 o 
  -4   8   6       94.13      125.55     17.47 o 
  -3   8   6       67.69       66.99     13.91 o 
  -2   8   6      323.52      330.39     18.25 o 
  -1   8   6      117.73      122.24     11.29 o 
   0   8   6       10.95       15.79      5.89 o 
   1   8   6        2.83        8.61      7.72 o 
   2   8   6       17.76       19.49      9.12 o 
   3   8   6       16.65        8.61      8.21 o 
   4   8   6        7.19       21.67     10.07 o 
   5   8   6       24.35       -4.66      8.42 o 
   6   8   6       37.09       15.26     10.66 o 
   7   8   6       68.08      138.58     22.47 o 
   8   8   6        5.76       11.63     11.95 o 
   9   8   6       14.79       27.69     15.29 o 
  -6   9   6        5.38        9.29      9.53 o 
  -5   9   6      164.55      162.32     21.10 o 
  -4   9   6       64.06       92.74     16.66 o 
  -3   9   6       66.22       65.62     14.40 o 
  -2   9   6        3.00       14.88      9.53 o 
  -1   9   6      349.26      391.62     30.28 o 
   0   9   6       15.46        9.37      6.71 o 
   1   9   6       17.81       10.12      8.69 o 
   2   9   6        2.34       -3.07      7.13 o 
   3   9   6      199.84      227.02     22.80 o 
   4   9   6       29.05       34.21     11.82 o 
   5   9   6        1.10       16.01     11.20 o 
   6   9   6        9.77       35.01     13.83 o 
   7   9   6        1.20      -10.12     10.12 o 
   8   9   6        0.47      -11.25     11.25 o 
  -5  10   6        4.45        2.53     10.36 o 
  -4  10   6       19.49       34.80     12.68 o 
  -3  10   6       62.95       93.31     18.11 o 
  -2  10   6        0.24        0.57      9.02 o 
  -1  10   6        2.09        4.87      9.26 o 
   0  10   6      219.47      231.81     24.25 o 
   1  10   6       92.92       91.88     16.98 o 
   2  10   6        0.01        3.20      8.75 o 
   3  10   6       43.34       44.76     12.84 o 
   4  10   6      137.49      120.95     19.67 o 
   5  10   6       29.52       10.63     12.06 o 
   6  10   6        2.17       -0.70     10.47 o 
   7  10   6       15.52       -2.83     11.44 o 
  -3  11   6        9.53       11.57     11.98 o 
  -2  11   6        0.17       -1.26      9.82 o 
  -1  11   6       19.56       27.67     11.95 o 
   0  11   6        4.93       15.02     10.20 o 
   1  11   6        1.09       -0.35      9.12 o 
   2  11   6       32.63       27.29     11.90 o 
   4  11   6        6.58        9.26     11.06 o 
   5  11   6       62.71       52.02     16.96 o 
   1  12   6       24.29       40.13     13.78 o 
   2  12   6       12.90        2.23      9.29 o 
  -3  -9   7        0.14      -10.36     10.36 o 
  -2  -9   7        1.04       -6.24     10.04 o 
  -1  -9   7      291.28      291.23     29.71 o 
   0  -9   7       29.16       47.53     14.99 o 
   1  -9   7       59.11       50.54     15.45 o 
   2  -9   7       88.90       85.94     19.62 o 
   3  -9   7       83.95       86.50     20.16 o 
   4  -9   7       38.05       27.99     14.48 o 
  -5  -8   7        0.15        8.83     11.90 o 
  -4  -8   7      104.78       99.80     18.60 o 
  -3  -8   7      116.17      130.45     20.83 o 
  -2  -8   7        1.66       -3.20      9.96 o 
  -1  -8   7        5.13       -4.66      9.69 o 
   0  -8   7      313.10      311.98     30.01 o 
   1  -8   7      117.67      133.30     21.77 o 
   2  -8   7       82.07      119.60     20.67 o 
   3  -8   7       22.90       28.53     13.54 o 
   4  -8   7      224.44      237.62     27.88 o 
   5  -8   7       28.90       14.78     12.43 o 
   6  -8   7       69.96       97.48     20.80 o 
  -6  -7   7        6.12       21.26     12.30 o 
  -5  -7   7       87.13       76.70     16.96 o 
  -4  -7   7      303.90      313.57     29.07 o 
  -3  -7   7       17.30        7.94      9.34 o 
  -2  -7   7        3.13       12.00     10.82 o 
  -1  -7   7       23.58       36.47     11.92 o 
   0  -7   7       13.72       29.66     12.00 o 
   1  -7   7        8.70       19.11     10.90 o 
   2  -7   7       41.75       48.31     14.00 o 
   3  -7   7        3.27        4.68     10.31 o 
   4  -7   7       77.85      117.10     19.94 o 
   5  -7   7      209.32      158.92     23.52 o 
   6  -7   7        1.23       12.43     12.14 o 
   7  -7   7        0.88       -4.49     10.58 o 
  -7  -6   7       69.37      261.44     58.86 o 
  -6  -6   7      268.36      237.78     25.76 o 
  -5  -6   7       29.82       38.54     12.62 o 
  -4  -6   7        2.28        2.06      6.45 o 
  -3  -6   7      771.52      793.66     34.72 o 
  -2  -6   7      171.37      166.06     20.05 o 
  -1  -6   7        0.03       -6.35      6.35 o 
   0  -6   7      697.12      734.15     46.51 o 
   1  -6   7      364.88      367.51     30.60 o 
   2  -6   7       60.65       44.65     12.81 o 
   3  -6   7        5.92        6.35      8.85 o 
   4  -6   7      381.56      333.68     29.47 o 
   5  -6   7        8.30        7.83     10.68 o 
   6  -6   7       14.31       15.72     11.17 o 
   7  -6   7        9.22       18.22     12.33 o 
   8  -6   7       26.50       38.59     15.10 o 
  -8  -5   7        2.98        6.57     19.03 o 
  -7  -5   7       14.36        2.02     18.14 o 
  -6  -5   7       12.35       12.68      7.47 o 
  -5  -5   7       18.08       20.55      7.66 o 
  -4  -5   7        5.20        9.26      6.35 o 
  -3  -5   7       43.85       39.11     10.68 o 
  -2  -5   7       21.41       17.33      6.12 o 
  -1  -5   7       90.98       91.41      9.83 o 
   0  -5   7       71.70       66.13     13.13 o 
   1  -5   7      196.40      157.39     18.95 o 
   2  -5   7       58.39       45.16     12.14 o 
   3  -5   7       41.06       52.40     12.89 o 
   4  -5   7       24.34       14.29      9.66 o 
   5  -5   7      351.34      279.44     26.86 o 
   6  -5   7      223.04      219.43     24.28 o 
   7  -5   7       50.88       32.11     12.08 o 
   8  -5   7        5.82       -6.46      9.42 o 
   9  -5   7       94.80       97.53     21.23 o 
  -8  -4   7       26.70       46.26     16.77 o 
  -7  -4   7       68.59       74.25     13.69 o 
  -6  -4   7       70.54       81.25     11.64 o 
  -5  -4   7      160.55      141.77     13.38 o 
  -4  -4   7      127.19      114.34     11.82 o 
  -3  -4   7       76.73       66.60     11.22 o 
  -2  -4   7      200.41      210.87     14.09 o 
  -1  -4   7      530.55      526.64     23.88 o 
   0  -4   7        0.59       -3.80      3.80 o 
   1  -4   7     1047.10     1141.74     42.60 o 
   2  -4   7      316.76      205.97     20.21 o 
   3  -4   7        0.38        4.06      7.56 o 
   4  -4   7      601.11      583.41     39.16 o 
   5  -4   7      703.09      830.20     50.44 o 
   6  -4   7       21.68       42.34     12.65 o 
   7  -4   7      166.07      130.77     19.11 o 
   8  -4   7      250.77      282.84     28.58 o 
   9  -4   7      160.42      151.34     23.47 o 
  10  -4   7      118.43      139.60     24.63 o 
  -9  -3   7       62.80       54.63     15.91 o 
  -8  -3   7        3.89        0.29      7.50 o 
  -7  -3   7      138.82      179.27     16.77 o 
  -6  -3   7      215.12      232.44     17.82 o 
  -5  -3   7        0.01        0.59      5.47 o 
  -4  -3   7      313.17      315.99     18.05 o 
  -3  -3   7       94.73      106.76     10.45 o 
  -2  -3   7       10.10       11.28      4.97 o 
  -1  -3   7      380.09      359.23     17.91 o 
   0  -3   7      511.79      495.99     21.94 o 
   1  -3   7       75.73       85.38      8.40 o 
   2  -3   7      504.69      534.54     23.16 o 
   3  -3   7      426.78      449.54     62.83 o 
   4  -3   7       70.68       62.12     12.65 o 
   5  -3   7      281.02      239.72     22.80 o 
   6  -3   7     1204.55     1351.49     73.07 o 
   7  -3   7       66.21       47.85     12.51 o 
   8  -3   7        7.98        2.50      9.45 o 
   9  -3   7      453.31      451.77     37.22 o 
  10  -3   7      182.61      119.01     22.74 o 
  -9  -2   7        3.34       -5.12      7.24 o 
  -8  -2   7       66.14       75.85     23.95 o 
  -7  -2   7      226.33      233.10     17.54 o 
  -6  -2   7       17.69       19.74      7.52 o 
  -5  -2   7      192.93      214.70     15.51 o 
  -4  -2   7      624.10      635.35     27.94 o 
  -3  -2   7        0.70       -3.93      3.93 o 
  -2  -2   7      200.12      210.16     13.25 o 
  -1  -2   7      280.26      303.27     15.59 o 
   0  -2   7        1.05        5.85      3.70 o 
   1  -2   7        2.50        0.58      3.29 o 
   2  -2   7      432.78      442.81     19.96 o 
   3  -2   7       17.56       12.68      6.69 o 
   4  -2   7      294.97      342.00     17.22 o 
   5  -2   7      332.72      302.38     16.38 o 
   6  -2   7      286.19      247.36     22.02 o 
   7  -2   7      217.95      186.57     21.15 o 
   8  -2   7       10.44        3.77      9.53 o 
   9  -2   7       84.98       81.33     17.82 o 
  10  -2   7       16.67        3.96     11.60 o 
  -9  -1   7        5.84       -0.38     13.73 o 
  -8  -1   7        9.38        1.50      6.80 o 
  -7  -1   7        9.51        3.47      6.03 o 
  -6  -1   7      413.99      409.81     21.81 o 
  -5  -1   7        9.56        7.31      5.33 o 
  -4  -1   7      156.55      171.82     12.75 o 
  -3  -1   7      399.72      391.55     18.99 o 
  -2  -1   7     1264.00     1229.39    136.13 o 
  -1  -1   7     1378.71     1506.53     53.21 o 
   0  -1   7     1438.14     1321.49     53.75 o 
   1  -1   7      499.02      437.56     19.35 o 
   2  -1   7       20.84       30.55     13.43 o 
   3  -1   7      726.13      723.31     45.83 o 
   4  -1   7      761.57      850.66     33.21 o 
   5  -1   7       40.64       56.35      7.67 o 
   6  -1   7        2.66        5.50      4.78 o 
   7  -1   7      620.65      629.71     28.02 o 
   8  -1   7        0.44       -7.02      7.19 o 
   9  -1   7        5.71        3.26      9.20 o 
  10  -1   7      143.75      146.03     22.34 o 
  11  -1   7       29.94       33.72     16.15 o 
  -9   0   7        2.19       -1.01      7.82 o 
  -8   0   7        3.20        1.95      6.72 o 
  -7   0   7        5.92        5.26      6.36 o 
  -6   0   7       70.88       64.88      9.42 o 
  -5   0   7        6.14        0.34      6.98 o 
  -4   0   7        3.04        0.25      3.70 o 
  -3   0   7       46.55       54.84      7.16 o 
  -2   0   7      583.40      632.29     25.98 o 
  -1   0   7     1680.42     1752.80     60.39 o 
   0   0   7        8.84       11.62      4.18 o 
   1   0   7        4.18        1.99      3.43 o 
   2   0   7      483.06      484.48     20.78 o 
   3   0   7      982.87      946.02     35.64 o 
   4   0   7      251.52      334.96     17.63 o 
   5   0   7      641.98      515.76     22.93 o 
   6   0   7      529.41      518.03     23.73 o 
   7   0   7       11.80        4.57      8.91 o 
   8   0   7       14.40       16.01      6.64 o 
   9   0   7      348.78      441.11     33.91 o 
  10   0   7       25.99       34.53     13.19 o 
  11   0   7        3.31        1.80     12.16 o 
  -9   1   7       88.11       93.11     13.27 o 
  -8   1   7       31.42       35.82      9.21 o 
  -7   1   7        3.18       -0.96      5.76 o 
  -6   1   7      145.84      131.47     14.30 o 
  -5   1   7      198.91      204.37     17.66 o 
  -4   1   7        0.13       -2.77      3.83 o 
  -3   1   7       65.59       62.48      7.29 o 
  -2   1   7      392.21      413.22     20.67 o 
  -1   1   7     1377.18     1446.45     50.47 o 
   0   1   7      311.65      331.36     20.35 o 
   1   1   7     2043.76     1974.65     66.59 o 
   2   1   7      982.90     1010.09     36.79 o 
   3   1   7      245.06      227.21     12.43 o 
   4   1   7     2235.93     2317.81    215.11 o 
   5   1   7      683.78      805.43     31.96 o 
   6   1   7       22.35       20.53      5.88 o 
   7   1   7      339.24      384.36     20.01 o 
   8   1   7      338.23      431.43     22.48 o 
   9   1   7        0.56       -0.13      6.17 o 
  10   1   7      187.35      182.44     16.12 o 
  11   1   7       99.84       82.46     18.30 o 
  -9   2   7       50.24       55.23     11.46 o 
  -8   2   7      131.16      118.48     13.71 o 
  -7   2   7      123.86      124.70     12.99 o 
  -6   2   7      229.99      251.25     16.65 o 
  -5   2   7      110.13      112.52     10.64 o 
  -4   2   7      474.68      464.24     21.56 o 
  -3   2   7       36.02       27.29      5.58 o 
  -2   2   7       42.28       43.75      5.78 o 
  -1   2   7      804.75      740.72     27.96 o 
   0   2   7      433.37      444.89     18.72 o 
   1   2   7      133.85      158.87      9.48 o 
   2   2   7      450.72      473.86     19.64 o 
   3   2   7     1765.71     2028.94     68.59 o 
   4   2   7      563.92      499.41     43.64 o 
   5   2   7      859.49     1005.56     38.26 o 
   6   2   7      460.63      452.62     21.40 o 
   7   2   7      151.14      129.97     11.37 o 
   8   2   7      138.22      145.69     14.37 o 
   9   2   7      271.12      233.26     17.08 o 
  10   2   7       18.34       31.16      9.14 o 
  11   2   7        1.08       -0.65      7.64 o 
  -9   3   7        0.55       -2.93      7.74 o 
  -8   3   7       45.14       48.82     20.09 o 
  -7   3   7       10.24        8.14      6.60 o 
  -6   3   7        4.63        4.31      5.79 o 
  -5   3   7      120.60      127.38     11.18 o 
  -4   3   7      181.18      171.91     18.37 o 
  -3   3   7      129.43      137.00      7.75 o 
  -2   3   7      554.42      599.95     40.98 o 
  -1   3   7      391.11      371.14     26.67 o 
   0   3   7      463.13      477.74     31.52 o 
   1   3   7      933.52      982.13     54.02 o 
   2   3   7        4.09        0.40      4.63 o 
   3   3   7        0.43       -2.91      5.38 o 
   4   3   7     1173.52     1354.94     71.56 o 
   5   3   7      641.93      627.46     39.86 o 
   6   3   7        1.17        4.63      7.86 o 
   7   3   7       21.06       29.23     10.44 o 
   8   3   7      660.99      688.13     46.00 o 
   9   3   7       58.20       85.67     17.79 o 
  10   3   7       44.27       55.68     16.34 o 
  11   3   7       40.08       44.54     16.04 o 
  -9   4   7        6.33       -9.23      9.23 o 
  -8   4   7       13.77        7.11     10.71 o 
  -7   4   7      140.86      182.93     21.83 o 
  -6   4   7      484.24      494.46     35.01 o 
  -5   4   7       53.08       51.70     12.00 o 
  -4   4   7      142.21      157.21     18.15 o 
  -3   4   7     1955.47     2000.39     67.62 o 
  -2   4   7      845.02      848.71     47.64 o 
  -1   4   7      442.19      433.79     30.06 o 
   0   4   7     1405.57     1397.65     73.34 o 
   1   4   7      157.41      161.13     17.12 o 
   2   4   7       90.36       84.78     13.05 o 
   3   4   7       18.67       30.98      9.37 o 
   4   4   7      258.46      270.00     22.80 o 
   5   4   7        8.30        5.09      7.80 o 
   6   4   7      137.00      160.00     19.62 o 
   7   4   7        6.94        8.53      8.88 o 
   8   4   7        6.68        1.61      9.26 o 
   9   4   7      203.21      154.81     22.45 o 
  10   4   7       33.15       27.29     13.43 o 
  11   4   7        0.34       19.30     13.65 o 
  -8   5   7        4.78       24.92     12.89 o 
  -7   5   7      125.77      130.45     19.35 o 
  -6   5   7       18.69       19.81     10.36 o 
  -5   5   7      385.13      344.04     27.61 o 
  -4   5   7       15.08       14.34      5.39 o 
  -3   5   7       51.39       48.26      7.33 o 
  -2   5   7      836.26      926.96     43.80 o 
  -1   5   7     1055.18      956.38     54.07 o 
   0   5   7        2.02        2.37      7.19 o 
   1   5   7     1785.00     1986.39     99.69 o 
   2   5   7     1048.36      895.77     51.57 o 
   3   5   7       48.38       68.98     12.95 o 
   4   5   7      257.70      248.17     22.26 o 
   5   5   7      331.96      347.00     28.21 o 
   6   5   7       24.19       29.58     10.90 o 
   7   5   7        0.92        5.54      9.07 o 
   8   5   7        2.51       18.81     11.76 o 
   9   5   7       60.47       74.77     17.52 o 
  10   5   7        1.14       -0.48     11.28 o 
  -6   6   7      309.21      297.99     26.27 o 
  -5   6   7      127.58      119.28     11.08 o 
  -4   6   7      218.55      232.23     14.86 o 
  -3   6   7      399.51      460.05     42.20 o 
  -2   6   7       87.76       86.42      9.25 o 
  -1   6   7       41.46       36.83     10.48 o 
   0   6   7      117.91      114.49     15.80 o 
   1   6   7      362.35      403.00     29.07 o 
   2   6   7      133.27      136.24     17.44 o 
   3   6   7        3.83       16.01      8.83 o 
   4   6   7      396.54      457.29     33.13 o 
   5   6   7        4.92        7.24      8.37 o 
   6   6   7       82.30       64.59     15.04 o 
   7   6   7       25.87       24.11     11.44 o 
   8   6   7       21.71       21.58     12.03 o 
   9   6   7       19.52       12.51     13.65 o 
  10   6   7        0.46        0.32     11.25 o 
  -6   7   7       14.80       18.41      9.23 o 
  -5   7   7       63.13       53.50     11.67 o 
  -4   7   7      213.20      220.44     15.30 o 
  -3   7   7       19.82        9.05      5.94 o 
  -2   7   7      390.19      400.28     20.37 o 
  -1   7   7       50.39       49.25      9.97 o 
   0   7   7        6.04        2.56      6.92 o 
   1   7   7       56.11       59.40     12.35 o 
   2   7   7      257.81      242.09     22.93 o 
   3   7   7      100.31       92.56     15.34 o 
   4   7   7       12.61       17.87      9.20 o 
   5   7   7      114.06       73.02     15.26 o 
   7   7   7        1.04       -2.07      9.34 o 
   8   7   7        5.48        0.16     10.63 o 
   9   7   7      110.41      108.00     21.45 o 
  -6   8   7      121.07      143.37     19.14 o 
  -5   8   7        3.49       -2.02      8.72 o 
  -4   8   7        9.05       15.48     10.01 o 
  -3   8   7       19.04        7.68      6.19 o 
  -2   8   7      169.12      192.46     14.57 o 
  -1   8   7        0.19        5.37      5.72 o 
   0   8   7       64.28       58.11      9.13 o 
   1   8   7        6.05        0.22      7.27 o 
   2   8   7        0.74       -4.68      6.54 o 
   3   8   7        1.61        6.51      8.32 o 
   4   8   7       32.95       41.29     12.33 o 
   5   8   7       23.32       10.77     10.55 o 
   6   8   7       24.04       18.25     11.47 o 
   7   8   7       79.18       82.60     18.49 o 
   8   8   7       10.21       16.18     12.35 o 
   9   8   7        0.01       12.78     14.00 o 
  -5   9   7       28.12       22.82     11.36 o 
  -4   9   7       84.90       81.79     15.80 o 
  -3   9   7       35.63       41.55     13.19 o 
  -2   9   7      102.41       78.13     15.77 o 
  -1   9   7      114.67      119.90     12.51 o 
   0   9   7      158.41      152.81     25.43 o 
   1   9   7        9.51       13.83      9.50 o 
   2   9   7        0.31        3.79      9.02 o 
   3   9   7       67.31       60.88     14.67 o 
   4   9   7       18.10       12.41     10.71 o 
   5   9   7       11.97        7.56     10.79 o 
   6   9   7        1.20        2.66     10.47 o 
   7   9   7        3.50        1.96     12.06 o 
   8   9   7        0.23       -3.93     11.63 o 
  -4  10   7        0.24       -4.04     10.31 o 
  -3  10   7       19.72       26.27     12.14 o 
  -2  10   7        9.33       16.23     11.68 o 
  -1  10   7       74.35       63.30     15.23 o 
   0  10   7       11.33       -1.08      9.12 o 
   1  10   7      104.62      121.60     13.07 o 
   2  10   7       82.20       46.80     12.81 o 
   3  10   7        2.86       12.00     10.39 o 
   4  10   7       31.72       15.88     11.65 o 
   5  10   7       26.60       23.90     13.24 o 
   6  10   7       16.31       30.17     15.02 o 
  -2  11   7       20.30       31.03     13.83 o 
  -1  11   7        2.94        0.81     10.52 o 
   0  11   7        3.07        1.51      9.34 o 
   1  11   7        3.12        2.21      8.67 o 
   2  11   7       14.54       15.48     10.23 o 
   3  11   7       19.85       21.07     12.33 o 
   4  11   7       23.52       27.05     13.75 o 
   0  -9   8        3.71        9.07     12.38 o 
   1  -9   8       11.93        8.64     12.30 o 
  -3  -8   8        2.36       -1.29     10.44 o 
  -2  -8   8       50.66       29.20     13.73 o 
  -1  -8   8      163.55      181.51     24.20 o 
   0  -8   8       10.39       16.20     13.59 o 
   1  -8   8       72.29       62.68     17.17 o 
   2  -8   8      113.63      139.44     23.90 o 
   3  -8   8       73.47      113.68     22.26 o 
   4  -8   8       31.25       33.94     16.04 o 
   5  -8   8       74.12       51.38     17.25 o 
  -5  -7   8        1.50        5.71     10.39 o 
  -4  -7   8       48.99       41.96     14.32 o 
  -3  -7   8      211.35      167.62     22.04 o 
  -2  -7   8       52.12       43.36     13.73 o 
  -1  -7   8       70.06       62.63     15.29 o 
   0  -7   8      418.88      431.53     35.26 o 
   1  -7   8       28.93       26.99     12.35 o 
   2  -7   8       33.00       27.37     12.97 o 
   3  -7   8       91.06       56.33     15.69 o 
   4  -7   8       67.09       62.79     17.09 o 
   5  -7   8      147.84      157.61     23.85 o 
   6  -7   8       20.42       24.38     14.53 o 
  -6  -6   8        1.16       -8.02      9.31 o 
  -5  -6   8      134.99      155.15     15.88 o 
  -4  -6   8      304.55      285.86     21.03 o 
  -3  -6   8       22.89       23.91      8.76 o 
  -2  -6   8       29.49       25.43     11.20 o 
  -1  -6   8      490.73      498.28     36.60 o 
   0  -6   8      111.44       99.31     17.17 o 
   1  -6   8       91.63       86.29     17.22 o 
   2  -6   8       78.94       83.59     17.33 o 
   3  -6   8      147.29      193.81     23.90 o 
   4  -6   8       33.20       42.01     13.48 o 
   5  -6   8       93.06       90.32     19.19 o 
   6  -6   8        5.10       -2.56      9.61 o 
   7  -6   8        8.31        5.81     11.22 o 
  -7  -5   8       78.17       98.05     30.47 o 
  -6  -5   8      367.93      355.88     23.10 o 
  -5  -5   8       31.13       44.99      9.91 o 
  -4  -5   8       44.94       35.40     12.95 o 
  -3  -5   8      589.47      587.52     30.16 o 
  -2  -5   8      114.65      140.29     14.67 o 
  -1  -5   8       38.39       34.85      7.56 o 
   0  -5   8      861.59      864.79     51.86 o 
   1  -5   8      569.83      559.67     39.35 o 
   2  -5   8       10.52        7.40      9.04 o 
   3  -5   8      194.26      183.79     21.91 o 
   4  -5   8      728.72      773.01     49.82 o 
   5  -5   8       20.52       17.20     12.03 o 
   6  -5   8      157.82      207.96     24.84 o 
   7  -5   8      114.48       95.35     19.05 o 
   8  -5   8       10.29        4.23     11.92 o 
  -7  -4   8       35.72       25.88     11.80 o 
  -6  -4   8        1.77       -3.63      6.86 o 
  -5  -4   8       77.71      109.07     13.07 o 
  -4  -4   8       11.34       16.45      7.10 o 
  -3  -4   8        6.34        0.66      5.51 o 
  -2  -4   8       10.26        6.64      5.52 o 
  -1  -4   8       58.55       58.79      8.68 o 
   0  -4   8        9.55        8.91      5.47 o 
   1  -4   8       37.33       37.05      6.90 o 
   2  -4   8       19.46       26.35     10.31 o 
   3  -4   8        7.02        9.58      8.21 o 
   4  -4   8       56.23       70.73     15.31 o 
   5  -4   8      115.76      127.62     19.03 o 
   6  -4   8      187.67      245.53     26.03 o 
   7  -4   8        0.23        4.33     10.23 o 
   8  -4   8       47.20       62.33     16.07 o 
   9  -4   8      116.61       81.44     18.92 o 
  -8  -3   8       26.01       27.39     10.41 o 
  -7  -3   8       10.38        6.55      8.17 o 
  -6  -3   8       89.79      103.19     14.06 o 
  -5  -3   8      275.22      301.89     19.45 o 
  -4  -3   8       35.53       31.53     12.19 o 
  -3  -3   8        2.43        2.20      7.12 o 
  -2  -3   8      128.04      102.19     10.31 o 
  -1  -3   8      395.01      393.71     20.51 o 
   0  -3   8        5.00        0.26      4.14 o 
   1  -3   8      312.97      393.46     19.77 o 
   2  -3   8      234.43      263.21     15.43 o 
   3  -3   8      305.55      302.56     24.46 o 
   4  -3   8      377.95      480.11     34.45 o 
   5  -3   8      417.76      420.93     31.81 o 
   6  -3   8       79.71       54.85     13.03 o 
   7  -3   8       30.52       34.58     11.79 o 
   8  -3   8      354.85      280.98     27.96 o 
   9  -3   8       15.25       11.17     11.41 o 
  -8  -2   8       28.18       33.14     10.27 o 
  -7  -2   8      231.17      245.42     19.06 o 
  -6  -2   8      164.13      181.69     15.97 o 
  -5  -2   8       29.30       29.79      7.86 o 
  -4  -2   8      219.05      294.04     18.27 o 
  -3  -2   8       16.78       10.52      5.41 o 
  -2  -2   8       66.32       78.95     11.47 o 
  -1  -2   8      126.70      135.35     10.88 o 
   0  -2   8      130.74      121.86     10.28 o 
   1  -2   8       64.82       48.35     12.42 o 
   2  -2   8      283.57      299.27     21.06 o 
   3  -2   8      218.54      260.52     15.07 o 
   4  -2   8        1.46        3.54      4.88 o 
   5  -2   8      260.96      247.20     22.98 o 
   6  -2   8      474.07      502.96     35.04 o 
   7  -2   8       10.49       11.92      9.47 o 
   8  -2   8        6.43        8.67      9.66 o 
   9  -2   8      429.81      484.93     38.57 o 
  10  -2   8      173.99      169.88     24.98 o 
  -9  -1   8       34.12       40.90     11.01 o 
  -8  -1   8       25.52       32.82      9.66 o 
  -7  -1   8        2.03        1.61      6.22 o 
  -6  -1   8      153.41      146.17     13.89 o 
  -5  -1   8      270.84      278.49     17.81 o 
  -4  -1   8      231.63      241.32     15.59 o 
  -3  -1   8       19.11       12.15      5.38 o 
  -2  -1   8      413.41      421.21     28.76 o 
  -1  -1   8      948.30      914.87     35.77 o 
   0  -1   8       62.25       76.94      8.17 o 
   1  -1   8        4.46        8.20      4.30 o 
   2  -1   8      415.98      500.98     26.04 o 
   3  -1   8      298.30      328.49     17.11 o 
   4  -1   8      234.06      270.01     15.54 o 
   5  -1   8      147.78      181.97     12.96 o 
   6  -1   8      145.21      144.43     12.05 o 
   7  -1   8      120.56      115.57     17.09 o 
   8  -1   8        7.07       -6.41      8.42 o 
   9  -1   8      100.01       97.53     18.95 o 
  10  -1   8       17.62       13.24     12.54 o 
  -9   0   8       16.67       26.31     10.00 o 
  -8   0   8        0.40       -2.09      7.01 o 
  -7   0   8        3.98        5.42      6.62 o 
  -6   0   8       68.99       85.70     11.19 o 
  -5   0   8       13.27        6.93      5.86 o 
  -4   0   8       20.43       19.61      4.94 o 
  -3   0   8       52.49       61.00     10.81 o 
  -2   0   8      159.61      168.73     21.21 o 
  -1   0   8      453.45      513.02     44.26 o 
   0   0   8      802.22      735.56     29.28 o 
   1   0   8      177.07      142.93     32.36 o 
   2   0   8      236.85      231.10     13.28 o 
   3   0   8      755.55      682.08     28.13 o 
   4   0   8      684.58      630.96     26.87 o 
   5   0   8        1.24        4.15      4.63 o 
   6   0   8      317.61      319.31     17.85 o 
   7   0   8      154.46      143.29     12.59 o 
   8   0   8       20.70       26.11      7.86 o 
   9   0   8       41.87       36.33     13.05 o 
  10   0   8       97.41      118.18     20.97 o 
  -9   1   8        4.47        8.81      8.46 o 
  -8   1   8        7.69        1.62      7.32 o 
  -7   1   8       43.12       52.65     10.16 o 
  -6   1   8        3.85        5.81      5.92 o 
  -5   1   8        1.15       -4.29      4.59 o 
  -4   1   8       31.91       29.39      6.52 o 
  -3   1   8        0.23       -0.22      3.15 o 
  -2   1   8        9.57        5.89      5.02 o 
  -1   1   8      471.87      410.06     27.17 o 
   0   1   8       30.45       20.19      4.86 o 
   1   1   8       15.52        5.76      5.41 o 
   2   1   8      237.50      216.22     24.94 o 
   3   1   8        6.69       -2.42      3.58 o 
   4   1   8       23.19       12.15      4.86 o 
   5   1   8      247.67      279.08     15.92 o 
   6   1   8      302.84      385.00     19.90 o 
   7   1   8        1.75       -0.35      5.20 o 
   8   1   8       85.26       83.83     11.06 o 
   9   1   8      203.30      181.74     15.85 o 
  10   1   8        0.14       11.64      8.22 o 
  -9   2   8      100.46      111.59     22.16 o 
  -8   2   8       99.96      102.91     13.42 o 
  -7   2   8       36.12       19.67     12.49 o 
  -6   2   8      349.95      385.48     21.49 o 
  -5   2   8      233.09      245.55     16.01 o 
  -4   2   8       48.81       33.05      7.02 o 
  -3   2   8       23.64       20.47      5.63 o 
  -2   2   8      431.73      434.07     15.70 o 
  -1   2   8       77.18       74.94      7.15 o 
   0   2   8        4.33        4.54      3.48 o 
   1   2   8      213.11      226.96     20.45 o 
   2   2   8      114.73      129.00     16.04 o 
   3   2   8       29.63       31.14      9.23 o 
   4   2   8      682.66      643.99     40.53 o 
   5   2   8      114.85      128.35     10.52 o 
   6   2   8       20.21       17.51      8.26 o 
   7   2   8      179.18      135.28     12.35 o 
   8   2   8      325.35      398.59     27.21 o 
   9   2   8        0.17       -4.66      9.50 o 
  10   2   8       83.42       79.21     17.71 o 
  -8   3   8       52.05       66.34     17.25 o 
  -7   3   8      178.17      180.29     22.80 o 
  -6   3   8      138.78      140.87     19.70 o 
  -5   3   8      172.67      140.76     18.84 o 
  -4   3   8      344.70      340.24     27.02 o 
  -3   3   8       61.72       66.53     13.13 o 
  -2   3   8      143.68      183.69     19.78 o 
  -1   3   8      700.49      702.98     42.90 o 
   0   3   8      159.99      128.03     16.36 o 
   1   3   8      152.81      125.15     16.31 o 
   2   3   8      113.39       80.90     13.59 o 
   3   3   8      482.47      470.91     32.46 o 
   4   3   8      143.78      146.17     17.98 o 
   5   3   8      303.63      334.64     26.83 o 
   6   3   8      236.06      266.20     25.03 o 
   7   3   8      150.09      127.97     18.97 o 
   8   3   8       22.14       22.18     11.71 o 
   9   3   8      346.69      382.44     33.86 o 
  10   3   8       58.06       39.51     15.39 o 
  -8   4   8        0.91       -7.54     10.17 o 
  -7   4   8        5.61        3.01      9.85 o 
  -6   4   8       65.62       70.81     14.86 o 
  -5   4   8       50.63       50.30     12.73 o 
  -4   4   8        4.64        7.46      7.83 o 
  -3   4   8       33.86       21.83      9.29 o 
  -2   4   8      324.25      330.03     32.94 o 
  -1   4   8       91.29       99.37     15.21 o 
   0   4   8       39.76       54.80     12.11 o 
   1   4   8      123.70      144.20     17.60 o 
   2   4   8      110.34       96.49     14.80 o 
   3   4   8       33.99       30.68     10.36 o 
   4   4   8       83.65       66.13     13.30 o 
   5   4   8      235.83      223.17     22.69 o 
   6   4   8       50.56       49.79     12.95 o 
   7   4   8       57.43       22.93     11.33 o 
   8   4   8       64.12       56.14     15.21 o 
   9   4   8        1.02        6.30     11.14 o 
  10   4   8       15.61        1.13     11.30 o 
  -8   5   8       10.66        9.72     12.25 o 
  -7   5   8        1.26       -7.37      9.72 o 
  -6   5   8       50.08       22.77     11.52 o 
  -5   5   8        5.17        0.11      8.26 o 
  -4   5   8        1.60        1.91      7.72 o 
  -3   5   8       75.80       86.97     12.99 o 
  -2   5   8      272.39      306.51     16.69 o 
  -1   5   8      216.53      252.85     23.60 o 
   0   5   8      567.46      663.31     42.39 o 
   1   5   8      421.84      425.05     31.49 o 
   2   5   8      164.41      140.44     17.60 o 
   3   5   8      934.74      915.63     54.37 o 
   4   5   8      353.17      311.31     26.73 o 
   5   5   8       13.60       20.72      9.64 o 
   6   5   8      184.27      240.80     25.57 o 
   7   5   8      163.15      169.21     22.74 o 
   8   5   8        9.15       22.18     11.73 o 
   9   5   8       66.96       95.03     20.05 o 
  10   5   8        6.99       13.70     13.97 o 
  -7   6   8       27.05       20.80     12.97 o 
  -6   6   8        0.69       10.12     10.47 o 
  -5   6   8       39.38       17.01     10.77 o 
  -4   6   8       27.36       21.13     10.36 o 
  -3   6   8       28.99       20.45      6.72 o 
  -2   6   8       64.99       71.77      9.14 o 
  -1   6   8      305.30      298.34     17.44 o 
   0   6   8      112.13      152.25     19.14 o 
   1   6   8      283.96      305.31     26.16 o 
   2   6   8      354.49      402.30     30.84 o 
   3   6   8      282.98      322.18     27.99 o 
   4   6   8      634.22      642.35     43.09 o 
   5   6   8      313.43      358.09     30.71 o 
   6   6   8       17.63        4.06      9.39 o 
   7   6   8       51.39       42.60     14.05 o 
   8   6   8      190.82      213.86     26.97 o 
   9   6   8       21.11       55.77     17.06 o 
  -5   7   8       38.11       34.83     12.60 o 
  -4   7   8        3.41       -0.70      5.75 o 
  -3   7   8       91.41       93.40     15.78 o 
  -2   7   8      319.79      314.97     19.14 o 
  -1   7   8        2.79       -1.08      5.22 o 
   0   7   8      206.70      242.55     24.20 o 
   1   7   8      243.42      215.66     22.47 o 
   2   7   8        0.64       -2.42      7.16 o 
   3   7   8      133.38      123.21     18.38 o 
   4   7   8      338.77      331.28     28.96 o 
   5   7   8       19.77        4.79      9.80 o 
   6   7   8       63.19       69.44     16.61 o 
   7   7   8       45.95       66.83     17.57 o 
   8   7   8       36.22       58.40     17.82 o 
   9   7   8       38.65       51.08     17.60 o 
  -5   8   8       32.35       35.66     12.06 o 
  -4   8   8      147.70      153.89     19.67 o 
  -3   8   8        4.87        2.78      6.51 o 
  -2   8   8       28.49       22.35      7.87 o 
  -1   8   8      444.05      455.06     23.65 o 
   0   8   8        2.24        5.37      7.86 o 
   1   8   8      150.08      190.28     21.58 o 
   2   8   8       71.57       70.08     14.75 o 
   3   8   8      167.43      168.48     21.88 o 
   4   8   8       29.28       19.78     11.82 o 
   5   8   8       88.28      105.10     19.32 o 
   6   8   8       66.89       63.84     16.87 o 
   7   8   8        8.09       18.57     12.76 o 
   8   8   8       16.75       20.54     13.13 o 
  -5   9   8       82.90       86.82     16.93 o 
  -4   9   8        5.40        4.87     10.12 o 
  -3   9   8       48.68       65.00     15.93 o 
  -2   9   8       51.84       45.97     13.00 o 
  -1   9   8       72.69       75.86     11.29 o 
   0   9   8       46.25       36.63     18.36 o 
   1   9   8       29.14       14.34     10.23 o 
   2   9   8       16.16       12.68     10.04 o 
   3   9   8        2.65        8.15      9.72 o 
   4   9   8       23.26        3.74     10.25 o 
   5   9   8       16.43        8.61     11.57 o 
   6   9   8        1.05       -0.40     11.47 o 
   7   9   8        7.29        8.77     13.35 o 
  -3  10   8        9.59       11.52     11.57 o 
  -2  10   8       24.76       19.86     12.19 o 
  -1  10   8       77.51       38.00     13.05 o 
   0  10   8       65.44       63.41     15.48 o 
   1  10   8        0.23       -4.57      6.43 o 
   2  10   8       69.50       79.77     16.39 o 
   3  10   8       40.64       53.85     15.13 o 
   4  10   8       17.81       14.16     12.86 o 
   5  10   8        0.17       -2.64     10.93 o 
   0  11   8        3.94       -7.43     10.63 o 
   1  11   8        0.28        3.10     11.01 o 
   3  11   8        1.70        6.08     10.33 o 
  -1  -8   9       81.36       74.82     18.57 o 
   0  -8   9       18.97       34.45     16.20 o 
   1  -8   9        5.69       -1.91     11.41 o 
   2  -8   9       49.60       52.48     16.71 o 
  -3  -7   9        2.46       15.58     12.62 o 
  -2  -7   9       69.26       50.19     15.13 o 
  -1  -7   9      127.92       90.16     18.60 o 
   0  -7   9        8.79        8.05     12.03 o 
   1  -7   9       74.60       68.33     18.06 o 
   2  -7   9      120.97      140.14     23.15 o 
   3  -7   9       93.18      109.16     21.02 o 
   4  -7   9       94.46       64.86     18.52 o 
   5  -7   9       65.17       49.68     16.12 o 
  -5  -6   9        0.50       -4.49      7.14 o 
  -4  -6   9       35.59       20.71     10.23 o 
  -3  -6   9      220.40      254.85     26.13 o 
  -2  -6   9       68.14       65.59     15.21 o 
  -1  -6   9       73.86       78.24     16.69 o 
   0  -6   9      642.90      562.47     41.02 o 
   1  -6   9       80.31       84.94     18.22 o 
   2  -6   9        4.56        7.21     10.50 o 
   3  -6   9      156.96      226.91     26.81 o 
   4  -6   9      159.93      144.53     22.58 o 
   5  -6   9       82.26       92.37     19.78 o 
   6  -6   9       55.83       47.83     17.09 o 
  -6  -5   9       27.67       17.33     17.82 o 
  -5  -5   9      106.98      112.58     14.22 o 
  -4  -5   9      164.94      163.41     15.73 o 
  -3  -5   9       16.21       13.08      7.46 o 
  -2  -5   9       69.28       75.09     17.74 o 
  -1  -5   9      509.70      481.86     35.47 o 
   0  -5   9      268.41      234.44     24.79 o 
   1  -5   9      143.61      103.48     17.66 o 
   2  -5   9      409.63      467.54     35.85 o 
   3  -5   9      222.83      259.58     27.37 o 
   4  -5   9       26.03       11.63     10.31 o 
   5  -5   9      289.17      281.81     29.50 o 
   6  -5   9       42.26       35.47     14.67 o 
   7  -5   9        0.20       -3.74     10.95 o 
  -6  -4   9      208.37      221.86     29.52 o 
  -5  -4   9       53.77       50.11     14.22 o 
  -4  -4   9       75.16       86.03     11.92 o 
  -3  -4   9      276.58      256.60     17.95 o 
  -2  -4   9      106.48      110.81     12.28 o 
  -1  -4   9      146.60      111.66     11.75 o 
   0  -4   9      544.61      513.68     24.81 o 
   1  -4   9      530.42      543.36     37.25 o 
   2  -4   9        0.28        9.88      8.56 o 
   3  -4   9      650.15      690.90     45.16 o 
   4  -4   9      478.99      549.25     39.46 o 
   5  -4   9       29.92       24.71     11.57 o 
   6  -4   9      372.17      387.18     33.43 o 
   7  -4   9      253.89      235.12     26.56 o 
   8  -4   9        3.53       10.63     12.03 o 
  -7  -3   9       92.15       98.36     15.26 o 
  -6  -3   9        1.81        4.42      8.82 o 
  -5  -3   9      115.68      104.72     16.58 o 
  -4  -3   9      229.27      191.08     23.01 o 
  -3  -3   9       11.13        7.03      9.43 o 
  -2  -3   9      187.18      186.43     14.17 o 
  -1  -3   9      272.26      297.11     17.41 o 
   0  -3   9        5.62        6.35      5.60 o 
   1  -3   9       34.95       36.11      7.58 o 
   2  -3   9        2.46        3.90      5.29 o 
   3  -3   9        8.12        7.00      8.96 o 
   4  -3   9      194.54      192.35     21.42 o 
   5  -3   9        5.02        8.40      9.66 o 
   6  -3   9       38.09       56.98     14.67 o 
   7  -3   9       19.86       18.11     11.63 o 
   8  -3   9       35.79       35.82     13.59 o 
   9  -3   9       34.81       30.17     14.21 o 
  -7  -2   9       16.55       24.51      9.76 o 
  -6  -2   9      194.64      225.70     18.54 o 
  -5  -2   9      315.07      296.97     48.57 o 
  -4  -2   9       82.76       87.76     11.42 o 
  -3  -2   9        4.61        3.44      5.88 o 
  -2  -2   9      764.47      800.05     33.82 o 
  -1  -2   9       15.76        7.37      7.93 o 
   0  -2   9      160.84      156.44     12.59 o 
   1  -2   9       27.15       29.65      6.98 o 
   2  -2   9       10.09        6.05      5.21 o 
   3  -2   9        0.72        0.35      4.65 o 
   4  -2   9       87.93       95.48     10.49 o 
   5  -2   9       26.81       32.54     12.25 o 
   6  -2   9       99.32       85.50     16.20 o 
   7  -2   9        5.24        0.70      9.61 o 
   8  -2   9      189.38      229.92     25.16 o 
   9  -2   9       12.94       -4.66      9.93 o 
  -8  -1   9       88.24       99.63     14.21 o 
  -7  -1   9      284.09      269.44     42.73 o 
  -6  -1   9      174.03      157.22     15.06 o 
  -5  -1   9      140.48      146.49     14.08 o 
  -4  -1   9      829.48      844.56     35.95 o 
  -3  -1   9      126.32      112.68     11.41 o 
  -2  -1   9      300.59      307.01     17.64 o 
  -1  -1   9     1761.69     1766.03    106.21 o 
   0  -1   9      494.94      498.11     23.17 o 
   1  -1   9       46.56       32.20      8.38 o 
   2  -1   9        5.84        9.02      5.02 o 
   3  -1   9      285.26      369.04     19.12 o 
   4  -1   9        2.77        1.34      6.28 o 
   5  -1   9       33.04       34.04      7.67 o 
   6  -1   9       25.67       41.18     10.35 o 
   7  -1   9        3.42        3.42      8.21 o 
   8  -1   9        9.15       17.76     11.28 o 
   9  -1   9      143.11      163.04     22.80 o 
  -8   0   9       10.86        9.22      8.57 o 
  -7   0   9        2.93       -2.65      8.89 o 
  -6   0   9       80.20       71.10     10.83 o 
  -5   0   9      207.72      214.32     22.35 o 
  -4   0   9       22.96       15.01      5.09 o 
  -3   0   9      371.44      376.92     19.81 o 
  -2   0   9       52.80       78.16      9.44 o 
  -1   0   9      334.05      320.42     17.25 o 
   0   0   9      142.49      142.96     11.13 o 
   1   0   9      594.59      590.09     26.58 o 
   2   0   9       68.67       62.20      8.07 o 
   3   0   9      105.10      121.12     10.65 o 
   4   0   9      397.32      339.11     26.46 o 
   5   0   9      357.69      408.26     20.90 o 
   6   0   9       63.15       59.54      9.33 o 
   7   0   9       23.15       13.90      6.81 o 
   8   0   9       14.50       37.38      9.16 o 
   9   0   9       86.64       55.28     15.10 o 
  10   0   9        7.86        9.80     12.86 o 
  -8   1   9        0.34        3.14      7.70 o 
  -7   1   9       10.91       17.89      8.34 o 
  -6   1   9       48.81       52.32      9.88 o 
  -5   1   9       78.32       65.86     11.63 o 
  -4   1   9       24.99       23.32      6.73 o 
  -3   1   9        6.14       21.71      6.20 o 
  -2   1   9       16.11        5.61     11.37 o 
  -1   1   9        1.48       -1.95      4.23 o 
   0   1   9        2.46        1.82      4.23 o 
   1   1   9       73.51       67.93      8.02 o 
   2   1   9      140.00      153.10     11.28 o 
   3   1   9      115.74      168.19     34.71 o 
   4   1   9      415.69      378.36     19.22 o 
   5   1   9        7.82        1.82      5.00 o 
   6   1   9      490.66      534.88     25.36 o 
   7   1   9      121.82      136.56     12.94 o 
   8   1   9        0.11        7.27     10.31 o 
   9   1   9      153.30      149.13     21.56 o 
  -8   2   9       75.57       39.35     16.18 o 
  -7   2   9       47.96       44.54     15.23 o 
  -6   2   9        5.56       15.99     11.55 o 
  -5   2   9       18.26       15.58      9.69 o 
  -4   2   9      174.18      158.66     20.10 o 
  -3   2   9       66.64       76.03     15.37 o 
  -2   2   9        8.90        9.88      8.59 o 
  -1   2   9      150.37      133.14     17.47 o 
   0   2   9      110.42       97.91     15.69 o 
   1   2   9       78.91       62.47     13.21 o 
   2   2   9       29.58       18.95      9.04 o 
   3   2   9       26.92       25.86     10.25 o 
   4   2   9        1.98        3.07      7.02 o 
   5   2   9       25.88        8.67      8.21 o 
   6   2   9        7.54        6.92      9.02 o 
   7   2   9       17.68       11.52     10.20 o 
   8   2   9      186.54      241.20     25.76 o 
   9   2   9       53.00       79.42     18.09 o 
  10   2   9        4.11       10.12     12.16 o 
  -8   3   9       68.08       67.34     18.19 o 
  -7   3   9        3.20       11.82     11.79 o 
  -6   3   9      108.50       82.57     16.79 o 
  -5   3   9       42.30       43.71     12.76 o 
  -4   3   9       84.65       75.73     15.13 o 
  -3   3   9       42.62       45.35     13.38 o 
  -2   3   9      324.29      355.21     29.36 o 
  -1   3   9       99.69       98.80     15.61 o 
   0   3   9       88.30       75.36     14.75 o 
   1   3   9      278.70      316.48     26.64 o 
   2   3   9       81.06      107.47     17.01 o 
   3   3   9        1.33        2.37      7.80 o 
   4   3   9      704.41      812.15     50.01 o 
   5   3   9       51.90       46.70     12.97 o 
   6   3   9        1.64        0.81      7.97 o 
   7   3   9       20.27       24.06     11.25 o 
   8   3   9      285.56      316.05     30.79 o 
   9   3   9        0.61        1.75     11.60 o 
  10   3   9       37.99       10.44     13.48 o 
  -7   4   9      183.65      172.92     23.41 o 
  -6   4   9        8.78       -3.47      8.21 o 
  -5   4   9      144.18      111.10     18.62 o 
  -4   4   9      145.63      117.29     17.79 o 
  -3   4   9      225.85      236.52     24.33 o 
  -2   4   9       58.77       37.03     11.55 o 
  -1   4   9      389.99      400.29     30.79 o 
   0   4   9      618.34      564.84     39.00 o 
   1   4   9       26.57       10.55      8.80 o 
   2   4   9      469.56      514.00     36.44 o 
   3   4   9      271.99      307.49     26.40 o 
   4   4   9        5.72       -1.45      7.89 o 
   5   4   9      281.97      270.19     27.18 o 
   6   4   9       64.17       61.12     14.45 o 
   7   4   9        1.00       13.56     10.95 o 
   8   4   9        1.71        5.38     10.98 o 
   9   4   9      164.90      162.40     25.49 o 
  -7   5   9       10.44       13.97     12.11 o 
  -6   5   9       24.62       30.49     13.00 o 
  -5   5   9        1.65        0.67      8.67 o 
  -4   5   9        6.61        7.72      8.80 o 
  -3   5   9        0.42        6.65      9.37 o 
  -2   5   9       92.37       78.70     14.99 o 
  -1   5   9       26.94       18.65     10.15 o 
   0   5   9        9.47        0.73      7.99 o 
   1   5   9      102.59      103.48     17.09 o 
   2   5   9        1.12        9.93      9.39 o 
   3   5   9       11.92        9.34      8.88 o 
   4   5   9       68.31       61.20     14.51 o 
   5   5   9      149.06      203.33     24.28 o 
   6   5   9       12.71       48.53     14.16 o 
   7   5   9       46.74       33.59     13.32 o 
   8   5   9       36.04       32.70     14.05 o 
   9   5   9        0.07       -7.40     11.01 o 
  -6   6   9       17.56       20.86     12.06 o 
  -5   6   9        0.85        1.40      9.69 o 
  -4   6   9       12.29       12.97     10.23 o 
  -3   6   9       34.62       28.10     12.03 o 
  -2   6   9       41.29       42.85      8.27 o 
  -1   6   9       20.71       14.08     11.40 o 
   0   6   9       62.67       89.76     16.87 o 
   1   6   9       95.15       74.90     15.80 o 
   2   6   9        0.66       -2.75      8.02 o 
   3   6   9      164.60      170.96     21.75 o 
   4   6   9      149.96      151.01     21.21 o 
   5   6   9       16.75       18.70     10.63 o 
   6   6   9       86.67       42.07     13.94 o 
   7   6   9       83.84       79.23     18.92 o 
   8   6   9       11.20        8.42     12.86 o 
   9   6   9       34.90       25.59     14.37 o 
  -6   7   9       10.28       21.48     12.76 o 
  -5   7   9       12.64       -1.51      9.96 o 
  -4   7   9       13.97        2.53     10.47 o 
  -3   7   9        9.74        8.24      9.61 o 
  -2   7   9       64.36       69.63     11.53 o 
  -1   7   9       17.36       14.60      6.54 o 
   0   7   9        4.22       -0.86      8.77 o 
   1   7   9        8.02       10.33     10.50 o 
   2   7   9       21.14       13.59      9.55 o 
   3   7   9      104.07      115.06     18.54 o 
   4   7   9       41.33       14.18     11.38 o 
   5   7   9       19.37       16.79     11.73 o 
   6   7   9      136.86      125.98     21.61 o 
   7   7   9       18.72        9.58     12.97 o 
   8   7   9      114.07      115.22     23.47 o 
  -4   8   9       24.18       15.26     12.60 o 
  -3   8   9        1.09        0.99      7.90 o 
  -2   8   9       91.33       93.39     26.38 o 
  -1   8   9       44.79       49.26      9.35 o 
   0   8   9       59.12       63.90     10.67 o 
   1   8   9       19.56       12.16     10.71 o 
   2   8   9       54.63       51.11     14.43 o 
   3   8   9      136.47      127.57     19.97 o 
   4   8   9      156.59      111.64     20.10 o 
   5   8   9        3.15       -0.92     10.44 o 
   6   8   9        6.55       18.54     12.41 o 
   7   8   9       68.71       51.75     17.60 o 
  -3   9   9        0.32       -9.29      9.29 o 
  -2   9   9       12.14        0.59      6.35 o 
  -1   9   9      161.61      136.89     14.36 o 
   0   9   9        4.30       -3.44      6.73 o 
   1   9   9       20.94        9.26     10.36 o 
   2   9   9        0.59        7.19     10.60 o 
   3   9   9       28.68       33.88     12.78 o 
   4   9   9       35.61       38.62     15.04 o 
   5   9   9       24.87       35.39     15.10 o 
   6   9   9        4.81       -0.32     11.57 o 
  -1  10   9        6.92        3.39      9.77 o 
   0  10   9       56.31       70.70     11.80 o 
   1  10   9       96.18       99.25     20.95 o 
   2  10   9        8.66        6.30     10.47 o 
   3  10   9        2.32       -4.01     10.63 o 
   4  10   9       48.75       49.31     15.21 o 
   0  -7  10        9.54       24.17     13.94 o 
   1  -7  10        7.91        4.28     12.92 o 
   2  -7  10       39.81       29.26     15.48 o 
  -3  -6  10       25.01       19.57     13.13 o 
  -2  -6  10       89.92      100.01     19.32 o 
  -1  -6  10      111.76       81.49     17.71 o 
   0  -6  10       27.49       23.76     13.81 o 
   1  -6  10       63.02       70.41     18.36 o 
   2  -6  10       99.57       84.78     18.89 o 
   3  -6  10       82.18       88.90     19.22 o 
   4  -6  10      109.95      112.58     22.04 o 
   5  -6  10       50.16       31.70     15.21 o 
  -4  -5  10       34.60       53.22     11.43 o 
  -3  -5  10      116.80       86.33     20.70 o 
  -2  -5  10        8.86        2.53      9.69 o 
  -1  -5  10      181.50      176.61     22.31 o 
   0  -5  10      593.51      509.58     38.22 o 
   1  -5  10       48.22       47.18     15.34 o 
   2  -5  10       19.66        7.21     10.66 o 
   3  -5  10      198.52      225.08     25.94 o 
   4  -5  10      240.20      189.18     24.73 o 
   5  -5  10       10.47        9.04     11.20 o 
   6  -5  10       88.59      120.65     22.39 o 
  -5  -4  10       50.70       15.97      8.80 o 
  -4  -4  10        8.12        7.26      7.86 o 
  -3  -4  10        0.08       -0.80      6.44 o 
  -2  -4  10       37.32       48.23      9.96 o 
  -1  -4  10      148.35      119.77     23.58 o 
   0  -4  10       32.74       45.56     13.70 o 
   1  -4  10      224.84      216.92     23.41 o 
   2  -4  10      235.78      244.59     25.97 o 
   3  -4  10      103.66       92.21     17.57 o 
   4  -4  10       82.20       61.71     15.74 o 
   5  -4  10      475.78      420.82     34.99 o 
   6  -4  10      146.40      114.17     21.21 o 
   7  -4  10        0.33        5.89     12.62 o 
  -6  -3  10      112.18      126.12     17.06 o 
  -5  -3  10      101.92       94.55     13.50 o 
  -4  -3  10       48.13       36.65     13.46 o 
  -3  -3  10      160.44      165.74     18.36 o 
  -2  -3  10      152.40      139.10     13.42 o 
  -1  -3  10       14.31       17.05      7.07 o 
   0  -3  10      233.10      238.19     16.52 o 
   1  -3  10      455.59      478.86     24.17 o 
   2  -3  10        1.78        0.59      8.42 o 
   3  -3  10      331.54      281.49     26.62 o 
   4  -3  10      288.49      274.44     26.54 o 
   5  -3  10       40.72       54.15     14.53 o 
   6  -3  10      427.13      488.02     38.70 o 
   7  -3  10      134.70      145.95     22.74 o 
   8  -3  10       26.22       48.71     16.34 o 
  -6  -2  10        1.25       -4.90      9.27 o 
  -5  -2  10       59.42       71.45     11.84 o 
  -4  -2  10      288.04      250.03     18.10 o 
  -3  -2  10      109.51       94.21     11.43 o 
  -2  -2  10      197.12      182.66     14.58 o 
  -1  -2  10      444.31      434.43     22.63 o 
   0  -2  10       60.55       81.45     10.13 o 
   1  -2  10        0.25        1.20      5.29 o 
   2  -2  10      183.91      187.31     14.32 o 
   3  -2  10       92.10      114.82     21.92 o 
   4  -2  10       66.95       70.30     14.45 o 
   5  -2  10       44.98       32.40     12.86 o 
   6  -2  10      138.22      118.72     19.54 o 
   7  -2  10       96.21       88.41     18.22 o 
   8  -2  10       27.05       27.34     13.43 o 
  -7  -1  10        4.50        8.16      7.84 o 
  -6  -1  10      139.16      120.35     14.32 o 
  -5  -1  10      153.84      175.38     16.04 o 
  -4  -1  10        5.64        0.57      6.24 o 
  -3  -1  10        6.83        4.03      6.50 o 
  -2  -1  10     1356.97     1310.98     50.30 o 
  -1  -1  10       50.36       55.29     10.86 o 
   0  -1  10      106.51      121.08     11.64 o 
   1  -1  10      457.94      499.35     24.98 o 
   2  -1  10      356.05      317.91     42.90 o 
   3  -1  10       57.18       85.12     10.33 o 
   4  -1  10      248.08      257.62     17.02 o 
   5  -1  10       50.86       75.28     10.60 o 
   6  -1  10       22.00       16.52     10.44 o 
   7  -1  10       21.32       15.37     10.90 o 
   8  -1  10       19.82       36.90     13.75 o 
   9  -1  10        1.28       -0.57     11.22 o 
  -7   0  10      126.19      138.95     15.50 o 
  -6   0  10       92.76       87.00     12.26 o 
  -5   0  10       99.69       90.05     11.89 o 
  -4   0  10      443.23      469.28     19.59 o 
  -3   0  10       83.18       76.92     10.29 o 
  -2   0  10       85.56       71.54      9.87 o 
  -1   0  10     1470.43     1281.62     54.22 o 
   0   0  10      802.73      847.76     35.02 o 
   1   0  10       18.71       16.87      6.21 o 
   2   0  10      433.44      157.96     19.30 o 
   3   0  10     1091.84     1180.41     45.53 o 
   4   0  10       26.34       15.92      6.81 o 
   5   0  10      162.10      178.55     14.65 o 
   6   0  10      217.42      254.87     17.41 o 
   7   0  10       11.85       10.32      7.06 o 
  -7   1  10        2.44       10.42     12.60 o 
  -6   1  10       52.57       35.20     14.51 o 
  -5   1  10       86.16       76.89     16.87 o 
  -4   1  10       17.22        7.59      9.69 o 
  -3   1  10      145.00      153.97     20.64 o 
  -2   1  10       14.44       21.53     10.82 o 
  -1   1  10        9.74        2.61      7.86 o 
   0   1  10      150.33      118.12     17.60 o 
   1   1  10      316.94      342.05     28.39 o 
   2   1  10       16.21       31.35     11.73 o 
   3   1  10      127.22      156.37     19.86 o 
   4   1  10      758.38      829.85     51.54 o 
   5   1  10      136.19      125.44     18.62 o 
   6   1  10       43.76       54.90     14.10 o 
   7   1  10      123.01      138.17     20.35 o 
   8   1  10       95.56      139.82     21.45 o 
   9   1  10        5.65        6.62     12.51 o 
  -7   2  10       82.03       67.42     17.47 o 
  -6   2  10      150.06      126.47     21.02 o 
  -5   2  10       25.29       27.26     12.27 o 
  -4   2  10      133.79      154.32     21.53 o 
  -3   2  10      205.61      206.97     23.63 o 
  -2   2  10       95.86      112.85     18.54 o 
  -1   2  10       21.25       18.46     10.07 o 
   0   2  10       20.55       24.68     10.31 o 
   1   2  10       32.03       22.04     10.17 o 
   2   2  10       17.30       35.85     11.79 o 
   3   2  10        3.11       12.03      9.45 o 
   4   2  10       44.32       89.49     16.63 o 
   5   2  10       14.73        9.53      9.39 o 
   6   2  10        1.14       -0.67      8.02 o 
   7   2  10       33.86       14.00     12.03 o 
   8   2  10       18.08       21.72     13.46 o 
   9   2  10      103.45       97.10     20.13 o 
  -7   3  10       13.96       21.13     13.54 o 
  -6   3  10       19.35       12.76     12.16 o 
  -5   3  10       28.90       20.13     12.30 o 
  -4   3  10       62.87       59.48     15.88 o 
  -3   3  10        8.12       -4.44      8.26 o 
  -2   3  10      216.04      247.93     25.97 o 
  -1   3  10      106.20       89.43     16.18 o 
   0   3  10       18.76       23.63     10.68 o 
   1   3  10      133.15      161.83     21.13 o 
   2   3  10        4.56        9.64      9.12 o 
   3   3  10      125.25      109.94     17.76 o 
   4   3  10        8.80       19.38     10.28 o 
   5   3  10       50.72       37.92     13.19 o 
   6   3  10        5.19       -3.61      8.61 o 
   7   3  10       83.54      132.04     21.83 o 
   8   3  10       42.62       64.03     17.04 o 
   9   3  10       21.22       16.71     14.08 o 
  -6   4  10      113.49      126.71     21.02 o 
  -5   4  10       24.61       32.54     13.13 o 
  -4   4  10       25.37       14.59     10.66 o 
  -3   4  10       97.94       91.21     17.66 o 
  -2   4  10      274.85      303.05     29.44 o 
  -1   4  10       32.91       34.56     11.60 o 
   0   4  10       89.09      112.42     18.62 o 
   1   4  10       67.09       64.97     14.83 o 
   2   4  10        3.82       12.92      9.85 o 
   3   4  10        4.25       -6.89      6.89 o 
   4   4  10       94.37       97.45     17.41 o 
   5   4  10       53.48       84.78     17.09 o 
   6   4  10        0.91       -7.67      8.24 o 
   7   4  10        3.15        7.91     10.55 o 
   8   4  10      179.06      178.87     25.51 o 
   9   4  10        0.06        7.83     13.65 o 
  -6   5  10        9.65       10.63     12.54 o 
  -5   5  10      127.18      113.74     20.19 o 
  -4   5  10       90.90      122.62     20.35 o 
  -3   5  10       23.06       33.43     12.46 o 
  -2   5  10       66.81       57.35     15.26 o 
  -1   5  10      180.66      159.06     21.45 o 
   0   5  10      164.08      206.00     24.63 o 
   1   5  10       69.74       41.74     13.91 o 
   2   5  10      135.12      137.37     20.45 o 
   3   5  10      192.38      216.17     24.76 o 
   4   5  10        0.02        1.96      8.45 o 
   5   5  10      195.86      196.31     24.44 o 
   6   5  10       63.79       46.75     14.78 o 
   7   5  10        2.11       -1.91      9.93 o 
   8   5  10       29.68       39.94     15.53 o 
  -5   6  10       22.90       25.78     13.16 o 
  -4   6  10       33.87       39.37     15.07 o 
  -3   6  10       48.59       30.49     12.22 o 
  -2   6  10        4.60        9.10     10.47 o 
  -1   6  10       21.17       17.01     11.60 o 
   0   6  10        6.65        8.34     10.55 o 
   1   6  10       90.01      135.73     21.05 o 
   2   6  10        7.44        0.22      8.88 o 
   3   6  10        1.08       -6.51      8.24 o 
   4   6  10       45.98       24.60     12.33 o 
   5   6  10       10.18       29.34     12.95 o 
   6   6  10       10.25       21.32     14.10 o 
   7   6  10        1.53       -9.80      9.80 o 
   8   6  10       17.48       25.97     14.83 o 
  -4   7  10       17.80       13.70     12.60 o 
  -3   7  10       37.89       33.00     14.18 o 
  -2   7  10        0.47        1.08      9.98 o 
  -1   7  10        1.59        3.16      6.37 o 
   0   7  10        1.07       -3.90      9.02 o 
   1   7  10        7.74       -5.01      8.91 o 
   2   7  10        2.46        9.07      9.90 o 
   3   7  10       30.48       47.69     14.43 o 
   4   7  10        3.11        4.28     10.95 o 
   5   7  10       12.04        6.24     11.03 o 
   6   7  10       55.44       38.51     15.58 o 
   7   7  10       10.84       -5.03     12.73 o 
  -3   8  10        8.49       -9.34      9.34 o 
  -2   8  10       51.91       57.97     15.72 o 
  -1   8  10       23.84       21.98      8.51 o 
   0   8  10       10.75       17.95      8.51 o 
   1   8  10        6.94       -1.00     10.12 o 
   2   8  10       37.45       40.80     13.73 o 
   3   8  10        8.60        8.21     11.22 o 
   4   8  10       44.35       31.97     13.78 o 
   5   8  10        0.39        8.67     12.27 o 
   6   8  10       48.03       59.21     19.38 o 
  -2   9  10      129.77      117.20     14.30 o 
  -1   9  10        0.30       -6.95      6.95 o 
   0   9  10       35.75       27.04      9.71 o 
   1   9  10        9.54       10.55     11.65 o 
   2   9  10        9.08       13.16     12.46 o 
   3   9  10       14.14       22.26     13.73 o 
   4   9  10       17.87        9.72     11.90 o 
  -2  -5  11       69.12       65.62     17.31 o 
  -1  -5  11       28.81       56.79     17.06 o 
   0  -5  11       53.80       52.05     14.88 o 
   1  -5  11      135.18      140.76     21.91 o 
   2  -5  11      116.96      153.17     22.90 o 
   3  -5  11        8.99        6.84     12.41 o 
   4  -5  11      140.07      141.03     23.17 o 
  -3  -4  11       14.33       24.27      9.14 o 
  -2  -4  11        0.02        7.21      7.74 o 
  -1  -4  11      101.67      108.68     18.89 o 
   0  -4  11      146.42      172.60     22.39 o 
   1  -4  11        0.21       11.06     10.98 o 
   2  -4  11       35.66       39.70     14.53 o 
   3  -4  11      267.46      262.35     28.69 o 
   4  -4  11       56.18       54.07     16.12 o 
   5  -4  11       25.67       31.25     14.67 o 
  -4  -3  11        0.52        2.36      7.88 o 
  -3  -3  11        1.50        1.08      7.96 o 
  -2  -3  11       49.13       39.35      8.89 o 
  -1  -3  11       58.66       47.51     10.04 o 
   0  -3  11        9.41       20.98      7.96 o 
   1  -3  11       75.34       84.91     16.55 o 
   2  -3  11       51.21       49.90     13.13 o 
   3  -3  11       31.16       13.19     10.93 o 
   4  -3  11       63.67       50.87     15.13 o 
   5  -3  11      167.26      182.15     23.71 o 
   6  -3  11       35.74       45.56     16.12 o 
  -5  -2  11       44.32       47.95     20.93 o 
  -4  -2  11       22.19       12.01      8.35 o 
  -3  -2  11       34.27       41.71      9.47 o 
  -2  -2  11      102.12       94.34     16.98 o 
  -1  -2  11       10.63        6.88      6.96 o 
   0  -2  11       73.07       84.93     11.12 o 
   1  -2  11      277.72      288.80     26.25 o 
   2  -2  11       20.98       21.04      7.50 o 
   3  -2  11      165.01      202.82     22.58 o 
   4  -2  11      175.20      166.03     21.69 o 
   5  -2  11       57.98       54.37     15.13 o 
   6  -2  11      143.19      131.23     21.32 o 
   7  -2  11       14.99       21.32     13.48 o 
  -5  -1  11       38.00       36.03     10.07 o 
  -4  -1  11       82.31       95.42     13.08 o 
  -3  -1  11       19.44       24.06      8.22 o 
  -2  -1  11      129.91      166.17     14.63 o 
  -1  -1  11      350.69      343.51     20.29 o 
   0  -1  11       43.64       54.72      9.40 o 
   1  -1  11       12.63       15.49      7.28 o 
   2  -1  11      232.11      255.97     21.68 o 
   3  -1  11      207.83      212.75     15.90 o 
   4  -1  11       19.15       11.44      7.08 o 
   5  -1  11       92.55       76.95     15.50 o 
   6  -1  11      162.78      225.43     24.98 o 
  -5   0  11       38.07       33.83     14.80 o 
  -4   0  11        0.51       10.58     11.17 o 
  -3   0  11       13.75       22.53     12.65 o 
  -2   0  11      489.50      456.16     35.71 o 
  -1   0  11       10.40       10.68     10.47 o 
   0   0  11       53.01       78.16     16.74 o 
   1   0  11      333.01      409.87     33.27 o 
   2   0  11      121.76      143.29     19.59 o 
   3   0  11        1.53       11.65     10.44 o 
   4   0  11      317.45      324.93     29.36 o 
   5   0  11      190.07      213.48     24.79 o 
   6   0  11        0.18       -0.83     10.09 o 
  -6   1  11       18.24       -6.11     11.79 o 
  -5   1  11       19.56        4.98     12.35 o 
  -4   1  11      119.74      115.16     20.05 o 
  -3   1  11       36.32       53.42     15.29 o 
  -2   1  11        6.46        6.11     10.82 o 
  -1   1  11      593.45      584.32     42.09 o 
   0   1  11      260.01      285.07     28.02 o 
   1   1  11        3.95        5.76      9.10 o 
   2   1  11      492.78      593.58     41.82 o 
   3   1  11      526.13      558.40     40.83 o 
   4   1  11       27.58       36.68     12.89 o 
   5   1  11      168.18      200.94     24.09 o 
   6   1  11      379.12      420.47     34.48 o 
   7   1  11       70.81       94.52     18.79 o 
   8   1  11       35.40       13.21     12.51 o 
  -5   2  11      125.33       97.48     19.67 o 
  -4   2  11        4.72       11.55     12.16 o 
  -3   2  11       62.18       67.15     16.82 o 
  -2   2  11      142.47      156.37     22.93 o 
  -1   2  11       11.54       18.41     11.47 o 
   0   2  11       48.68       62.06     14.94 o 
   1   2  11       37.23       60.74     15.10 o 
   2   2  11        4.05        6.38     10.12 o 
   3   2  11       16.83       24.71     11.68 o 
   4   2  11      218.14      200.78     24.22 o 
   5   2  11        5.47        9.96     10.17 o 
   6   2  11       35.07       33.88     13.48 o 
   7   2  11       95.74       79.26     17.95 o 
   8   2  11       75.59       65.72     16.87 o 
  -5   3  11        0.18       -0.43     11.44 o 
  -4   3  11      124.22       98.23     19.94 o 
  -3   3  11      176.27      180.00     24.52 o 
  -2   3  11        7.72        3.36      9.58 o 
  -1   3  11       73.11       84.59     18.14 o 
   0   3  11      165.73      203.33     24.25 o 
   1   3  11       10.39       10.79     10.63 o 
   2   3  11        1.12       -8.15      8.15 o 
   3   3  11       65.41       69.76     16.61 o 
   4   3  11      103.43      105.53     19.22 o 
   5   3  11       19.78       22.69     12.14 o 
   6   3  11        1.10       -6.08      9.88 o 
   7   3  11       10.65       33.35     14.75 o 
   8   3  11        0.92        2.91     11.47 o 
  -5   4  11       45.50       39.24     14.83 o 
  -4   4  11       22.38       13.27     12.14 o 
  -3   4  11        1.95       -5.33     10.60 o 
  -2   4  11      167.90      135.89     21.91 o 
  -1   4  11       58.23       52.86     15.48 o 
   0   4  11        3.11        2.75      9.50 o 
   1   4  11      114.13      123.32     20.75 o 
   2   4  11       27.82       33.27     13.65 o 
   3   4  11        4.90       11.92     10.77 o 
   4   4  11       13.40       19.30     11.36 o 
   5   4  11       67.35       97.19     19.05 o 
   6   4  11        0.26       19.49     12.35 o 
   7   4  11        0.35        4.12     11.82 o 
   8   4  11       24.14       37.25     16.42 o 
  -4   5  11        0.88        3.26     11.28 o 
  -3   5  11       20.81        8.83     12.41 o 
  -2   5  11      127.21      103.38     20.13 o 
  -1   5  11       19.08       29.47     13.75 o 
   0   5  11       60.69       76.08     17.39 o 
   1   5  11      157.96      157.23     23.15 o 
   2   5  11       44.10       50.01     15.53 o 
   3   5  11       80.49       86.15     18.79 o 
   4   5  11       49.23       31.84     12.86 o 
   5   5  11       11.78       -0.48     10.52 o 
   6   5  11        3.79       22.07     13.13 o 
   7   5  11       11.11       14.26     12.92 o 
  -4   6  11        6.70        8.69     12.27 o 
  -3   6  11       12.68       14.61     12.49 o 
  -2   6  11       18.70        2.88     10.60 o 
  -1   6  11      105.11       81.12     18.19 o 
   0   6  11       61.12       64.19     16.50 o 
   1   6  11       81.53       81.58     18.68 o 
   2   6  11      153.21      176.12     25.16 o 
   3   6  11      237.65      229.98     27.75 o 
   4   6  11       38.89       38.97     14.78 o 
   5   6  11      114.87      179.86     25.11 o 
   6   6  11       59.46       82.14     20.05 o 
   7   6  11        7.41       28.91     15.37 o 
  -3   7  11        0.45        3.96     12.35 o 
  -2   7  11       62.50       53.56     17.14 o 
  -1   7  11        1.87       -0.38      9.88 o 
   0   7  11        2.35       -8.42     10.50 o 
   1   7  11        4.88       13.70     12.60 o 
   2   7  11        0.30       14.43     12.41 o 
   3   7  11       11.03       20.35     12.89 o 
   4   7  11       44.36       36.47     15.21 o 
   5   7  11        2.67       -1.56     10.98 o 
   6   7  11       37.43       45.91     16.71 o 
  -1   8  11       74.63       50.54     15.96 o 
   0   8  11       21.83       43.46     10.42 o 
   1   8  11        3.39       13.35     12.25 o 
   2   8  11        0.53      -10.23     10.23 o 
   3   8  11       39.34       23.98     13.56 o 
   4   8  11        0.08       -2.91     10.90 o 
   0  -4  12       25.62       44.57     14.99 o 
   1  -4  12       51.31       53.64     16.07 o 
   2  -4  12       24.11       23.01     13.89 o 
  -2  -3  12        5.11       -0.51      7.86 o 
  -1  -3  12      104.06       83.81     17.35 o 
   0  -3  12       26.60        5.62     11.17 o 
   1  -3  12        0.65       -1.75     10.31 o 
   2  -3  12       10.62       12.76     11.71 o 
   3  -3  12       94.46      122.81     20.91 o 
   4  -3  12        1.29       -0.57     10.66 o 
  -3  -2  12        1.26       -5.63      7.49 o 
  -2  -2  12      183.37      160.54     15.78 o 
  -1  -2  12        3.41        5.12      7.87 o 
   0  -2  12       45.85       39.08     10.71 o 
   1  -2  12       44.31       54.98     10.49 o 
   2  -2  12       18.35       28.14      8.83 o 
   3  -2  12        4.34        5.92     10.36 o 
   4  -2  12       54.97       32.83     13.73 o 
   5  -2  12       27.36       33.83     14.21 o 
  -3  -1  12        1.01        3.88     12.19 o 
  -2  -1  12      120.09      144.93     23.01 o 
  -1  -1  12       59.41       41.82     15.48 o 
   0  -1  12       52.33       45.65     14.99 o 
   1  -1  12       13.51        8.50     11.14 o 
   2  -1  12        8.69        6.00     11.57 o 
   3  -1  12       83.58       76.78     17.39 o 
  -4   0  12       26.86       39.19     15.93 o 
  -3   0  12       22.00       -2.07     11.95 o 
  -2   0  12       51.84       71.54     17.98 o 
  -1   0  12      186.75      213.16     26.86 o 
   0   0  12       47.45       67.23     17.06 o 
   1   0  12       56.94       56.25     16.55 o 
   2   0  12       70.53       84.00     17.44 o 
   3   0  12      187.87      210.17     25.46 o 
   4   0  12        3.46       -4.44     10.66 o 
   5   0  12      114.20      108.62     20.37 o 
  -4   1  12        7.19        0.08     10.87 o 
  -3   1  12        4.98       15.23     11.95 o 
  -2   1  12        4.86        5.87     12.00 o 
  -1   1  12        5.58       19.57     13.16 o 
   0   1  12       18.41        2.21     11.44 o 
   1   1  12      160.23      111.72     19.78 o 
   2   1  12        6.49        1.80     11.03 o 
   3   1  12       18.77       22.74     13.05 o 
   4   1  12      249.96      278.74     29.90 o 
   5   1  12      156.02      165.76     23.31 o 
   6   1  12        0.21        7.86     12.11 o 
   7   1  12      111.97      152.25     23.06 o 
  -4   2  12       31.20       30.20     14.61 o 
  -3   2  12       65.37       43.73     15.45 o 
  -2   2  12        3.14        1.94     12.03 o 
  -1   2  12       71.71       78.72     18.41 o 
   0   2  12       78.86       49.84     14.78 o 
   1   2  12        6.60        5.92     10.68 o 
   2   2  12      123.21      123.16     21.77 o 
   3   2  12      229.17      202.01     25.43 o 
   4   2  12        1.02       -6.19      9.72 o 
   5   2  12      134.76      138.34     22.72 o 
   6   2  12      114.44      120.95     21.23 o 
   7   2  12       59.37       51.30     17.14 o 
  -4   3  12       41.34       38.46     16.12 o 
  -3   3  12       11.73       12.73     12.35 o 
  -2   3  12      167.77      138.42     23.41 o 
  -1   3  12      117.30      141.40     23.33 o 
   0   3  12       11.17        4.23     10.90 o 
   1   3  12      108.33      104.16     19.86 o 
   2   3  12       32.91       44.35     15.50 o 
   3   3  12        0.03        6.11     12.27 o 
   4   3  12      150.86       83.49     19.35 o 
   5   3  12        0.65       -8.80      9.61 o 
   6   3  12       21.54       46.18     16.50 o 
   7   3  12        4.53        1.45     13.16 o 
  -3   4  12      137.03       99.61     22.80 o 
  -2   4  12        0.58       -5.41     11.57 o 
  -1   4  12       97.26       96.78     20.13 o 
   0   4  12      321.01      288.03     31.11 o 
   1   4  12       12.03        9.85     12.08 o 
   2   4  12       46.60       61.79     17.41 o 
   3   4  12      147.59      193.72     26.43 o 
   4   4  12      102.57      130.10     22.66 o 
   5   4  12       27.67       26.73     14.18 o 
   6   4  12       27.76       33.96     14.83 o 
  -3   5  12        2.82        4.76     13.56 o 
  -2   5  12       90.82       91.02     20.67 o 
  -1   5  12       10.99       16.42     12.70 o 
   0   5  12        2.62        6.78     12.54 o 
   1   5  12       86.02       62.57     17.49 o 
   2   5  12       25.30       33.91     15.26 o 
   3   5  12        1.60        7.24     12.00 o 
   4   5  12       15.73       16.42     13.11 o 
   5   5  12       44.93       28.18     14.69 o 
   6   5  12        0.11        0.89     12.65 o 
  -2   6  12        0.41        5.33     13.03 o 
  -1   6  12       11.85       -1.21     10.39 o 
   0   6  12       12.26       30.79     14.32 o 
   1   6  12        4.92       15.26     12.65 o 
   2   6  12        8.06       15.23     13.05 o 
   3   6  12       38.83       42.15     16.42 o 
   4   6  12       26.81       42.87     15.50 o 
   5   6  12       35.02       18.62     14.32 o 
   0   7  12        3.71       14.00     13.78 o 
   1   7  12        4.34        5.97     13.89 o 
   2   7  12        1.65      -10.71     11.82 o 
   3   7  12       30.00       14.91     15.04 o 
   0  -1  13       16.15       12.00     13.67 o 
   1  -1  13       52.97       60.31     17.52 o 
   2  -1  13       52.75       35.15     15.58 o 
   3  -1  13       24.26       42.04     16.34 o 
  -1   0  13       38.55       71.54     18.49 o 
   0   0  13      108.58       96.46     21.02 o 
   1   0  13       35.29       57.03     18.11 o 
   2   0  13        0.14       -0.11     12.27 o 
   3   0  13      121.59      102.84     20.54 o 
   4   0  13       35.01       65.32     18.17 o 
  -1   1  13       25.93       24.60     15.66 o 
   0   1  13        4.59       -6.89     10.50 o 
   1   1  13      125.43      146.25     24.44 o 
   2   1  13       59.43       83.43     19.00 o 
   3   1  13       27.95       32.43     15.48 o 
   4   1  13       64.94       44.46     16.07 o 
  -2   2  13        3.10       -5.89     11.41 o 
  -1   2  13        7.34        1.56     12.08 o 
   0   2  13        1.37       11.65     13.27 o 
   1   2  13        1.97        6.86     11.92 o 
   2   2  13        2.06       13.86     11.84 o 
   3   2  13        4.63        2.80     12.08 o 
   4   2  13       22.50       40.69     15.96 o 
  -1   3  13       44.83       28.64     15.66 o 
   0   3  13       24.45        5.95     13.32 o 
   1   3  13        1.20        5.52     12.35 o 
   2   3  13        2.50       -0.16     11.55 o 
   3   3  13       55.66       30.14     16.28 o 
   4   3  13       13.68       -2.96     11.92 o 
  -1   4  13       14.99        9.15     14.67 o 
   0   4  13       41.58       67.28     19.46 o 
   1   4  13       76.04      101.25     21.42 o 
   2   4  13       48.62       76.06     20.24 o 
   3   4  13        4.82        1.72     13.00 o 
   4   4  13       83.40       84.86     20.91 o 
   1   5  13        1.89       -1.00     11.79 o 
   2   5  13       13.79        5.95     13.65 o 
                                                 
